# Supplementary material for: Transcriptome Analysis of Neonatal Larvae after Hyperthermia-Induced Seizures in the Contractile Silkworm, Bombyx mori
Source: PLoS One. 2014 Nov 25;9(11):e113214. doi: 10.1371/journal.pone.0113214 (PMC4244138; doi:10.1371/journal.pone.0113214)
Supplement: Table S1 — Primer pairs used for qRT-PCR. (XLS) [file pone.0113214.s006.xls]

## Sheet: Table S1
Table S1 Primer pairs for qRT-PCR
Genes	Forward primer	Reverse prime	Amplicon size(bp)
BGIBMGA001635	TCTGGTCGGAGGTAGCACG	GACGCCGAGCGATAATGG	202
BGIBMGA004290	CGACTGATGAAGTGGCTGAC	CGAAAGTTGAACCGACCC	252
BGIBMGA004515	GTAGTGGCAGATGAAGAATGTC	CCAAGGTCGGAAGTAGTCG	144
BGIBMGA004540	TGTTGTCTGTAATCGCACCC	TAAGCCTTGTCGCCGTTG	124
BGIBMGA004541	ATTTCAAGGCAGTTCGTCC	CTCGTTGGCTTCTTCACTCT	207
BGIBMGA004605	CCATTCGTGTTGGGTGAC	TCAACAAGACGACTGGGC	62
BGIBMGA004613	GTCGCCTTGAACCCTAACA	CAAATCGTTTCGTCTCACCT	169
BGIBMGA004614	AAGGATGTGCAGCGAGTG	ACGGTGGGTCCAGTATTTC	239
BGIBMGA005780	TCGGCGATGAATCAAATG	TTTCCCTTCCACCACGAC	150
BGIBMGA013536	AAAATCTCACTCAAACAGGCA	GGGGAACGGTAGTCCATAGC	144
BGIBMGA014536	CGCTGGTCTGAATGTGCT	GCGAGGATTGCTGGTTAT	286
BGIBMGA014618	GTCGCCTTGAACCCTAACA	ACTACCGCATCCCGCACT	257
BGIBMGA002161	GAGCAGGAGGAGTCGATGAT	GAAGAAGCCCGTGTTGAGC	165
BGIBMGA004521	TAACGGACTGGGAGATGAA	TCGGCGTGCTTAGGGATA	250
BGIBMGA007809	CAACGAGGCTCTTTCTGGT	CAAGTAGGTGGAGGCAAT	205
BGIBMGA002239	CGTCGTGTTTCTGGTGGT	AGGCTCGCCAGTGTTATG	108
BGIBMGA009120	CTGGTCCCACCGTCATCT	CGAGCAAACTCCTAGCGT	195
BGIBMGA013346	TACGCCACCTTCCTAATC	CTTGACCAGACACCTCCA	239
BGIBMGA000852	GGATGCTTGGAAGTGGGATA	GGCGGGTCTTTGTGGTAG	299
BGIBMGA007929	CGGCTCTCACCAATCTTATG	CCAGTCGGAGTGCGGG	146
BGIBMGA012701	GCGATTGCATAGCCACTT	CTCCACTCCACCTCCACC	259
BGIBMGA013044	CAGTGGTCGAAGACAGATTG	GTAGTGGACGCCGAAGAA	260
