# Supplementary material for: Transcriptome Analysis of Neonatal Larvae after Hyperthermia-Induced Seizures in the Contractile Silkworm, Bombyx mori
Source: PLoS One. 2014 Nov 25;9(11):e113214. doi: 10.1371/journal.pone.0113214 (PMC4244138; doi:10.1371/journal.pone.0113214)
Supplement: Table S2 — The RPKM of 14,623 annotated silkworm genes in six neonatal larvae samples. (XLS) [file pone.0113214.s007.xls]

## Sheet: Table S2
Table S2 The RPKM of 14,623 annotated silkworm genes in six neonatal larvae samples
Gene_ID	Length (bp)	RPKM
		cot/cot ok/ok (42°C)	cot/cot ok/ok( 25°C)	+/+ ok/ok (42°C)	+/+ ok/ok (25°C)	+/+ +/+ (42°C)	+/+ +/+ (25°C)
BGIBMGA000001	1488	3.24175	2.50019	1.52681	2.89988	1.65615	3.11141
BGIBMGA000002	3375	80.1189	76.3548	64.3657	63.8167	59.5298	57.3245
BGIBMGA000003	210	0	0	0	0	0	4.62802
BGIBMGA000004	936	7.31097	8.07863	9.22478	6.85591	7.59778	7.13697
BGIBMGA000005	912	3.56943	1.19321	0.922982	2.74386	3.92766	3.47242
BGIBMGA000006	813	1.70869	1.10974	2.50371	0.797475	2.68596	2.77536
BGIBMGA000007	279	0	0	0	0	0	0
BGIBMGA000008	762	0	0	0	0	0	0
BGIBMGA000009	711	0	0	0	0	0	0
BGIBMGA000010	723	0.859279	2.9299	0.419696	0.623841	2.83655	1.77634
BGIBMGA000011	708	0	0	0.432187	0	0.324552	0
BGIBMGA000012	1494	0	0.261954	1.85743	0	0.380412	0.357339
BGIBMGA000013	720	0.288091	1.96462	1.26641	0.941202	0	0
BGIBMGA000014	354	0	0	0	0	0	0
BGIBMGA000015	912	0	0	0	0	0	0
BGIBMGA000016	1152	10.9768	12.2977	9.19091	12.8076	14.4941	9.88711
BGIBMGA000017	186	0	7.8013	10.0575	0	0	0
BGIBMGA000018	180	0	8.78565	0	0	0	0
BGIBMGA000019	447	0	0	0	0	0	0
BGIBMGA000020	192	0	0	0	0	0	0
BGIBMGA000021	192	18.3777	13.9251	89.762	13.3423	0	0
BGIBMGA000022	600	0	0	0.550052	0	0	0.388011
BGIBMGA000023	192	0	0	0	0	0	0
BGIBMGA000024	192	0	0	8.9762	0	0	0
BGIBMGA000025	1440	0.360819	0.273398	0.704936	0.261956	0.529375	0.745902
BGIBMGA000026	1296	0	0	0	0.14825	0.299591	0.14071
BGIBMGA000027	2274	0	0	0	0	0	0
BGIBMGA000028	1428	36.8	34.9239	24.3808	23.8072	37.1523	33.8947
BGIBMGA000029	471	72.3772	89.8554	56.2898	64.2681	55.7488	71.9335
BGIBMGA000030	1524	27.2539	30.848	43.8951	36.9156	41.0182	35.0382
BGIBMGA000031	2352	1.17653	0.550617	1.72395	1.13052	1.06615	0.715347
BGIBMGA000032	1971	12.1147	8.89266	12.9438	19.8812	11.6643	10.0003
BGIBMGA000033	864	1.80189	0.767993	0.660071	0.245284	3.71762	1.16405
BGIBMGA000034	594	0.762328	2.1661	0.558514	2.90564	1.25826	2.36388
BGIBMGA000035	495	0	0	0	0	0	0
BGIBMGA000036	192	0	0	0	0	0	0
BGIBMGA000037	192	0	20.8876	8.9762	0	6.74072	6.33189
BGIBMGA000038	192	0	0	0	0	0	0
BGIBMGA000039	180	0	0	0	0	0	0
BGIBMGA000040	429	0	0	0	0	0	0
BGIBMGA000041	183	0	0	0	0	0	0
BGIBMGA000042	639	0	0	0	0	0	0
BGIBMGA000043	492	0	0	0	0	0	0.533509
BGIBMGA000044	786	0	0.290306	0	0	0.281057	0.26401
BGIBMGA000045	726	0.28478	0	0	0	0	0
BGIBMGA000046	945	0	0	0	0	0.22075	0
BGIBMGA000047	537	0	0	0	0	0	0
BGIBMGA000048	819	0	0	0	0	0	0
BGIBMGA000049	669	0	0	0	0	0	0
BGIBMGA000050	525	0	0	0	0	0.50957	0
BGIBMGA000051	747	0	0.311156	0	0.596269	0	0
BGIBMGA000052	669	0	0	0	0	0	0
BGIBMGA000053	1482	0	0	0	0	0	0
BGIBMGA000054	1767	0.0951105	0	0.139364	0.207152	0	0.0983085
BGIBMGA000055	630	0	0	0	0	0.383976	0
BGIBMGA000056	1188	11.6327	13.9083	19.7016	11.681	10.6391	8.58847
BGIBMGA000057	483	17.5825	12.717	18.737	29.0113	11.7255	15.4201
BGIBMGA000058	918	1.87382	1.41982	7.62688	1.58714	0.91639	0.645608
BGIBMGA000059	588	11.2265	2.19995	6.23964	5.05892	5.11166	4.4015
BGIBMGA000060	2559	11.8674	7.89201	6.84465	10.7927	10.419	9.13458
BGIBMGA000061	531	87.2825	119.87	112.573	89.6057	74.5329	91.1571
BGIBMGA000062	867	178.477	196.481	206.653	175.317	179.612	146.702
BGIBMGA000063	1086	23.9334	21.4551	20.9922	28.2662	24.2953	21.6023
BGIBMGA000064	684	80.5214	95.7424	102.558	57.3348	121.318	135.407
BGIBMGA000065	1323	27.8981	32.9162	17.5194	15.046	8.33233	9.33743
BGIBMGA000066	405	4666.81	6035.26	8699.42	5900.24	4499.79	4514.22
BGIBMGA000067	1194	13.8146	7.33865	9.90113	15.0442	18.3404	13.5031
BGIBMGA000068	1743	0	0	1.98152	0	0	0
BGIBMGA000069	2292	23.9932	25.247	27.4369	26.5164	25.3044	22.6658
BGIBMGA000070	804	0.24776	0	0.363038	0	0	0
BGIBMGA000071	435	1.28701	1.46279	18.8584	0.700785	0	0
BGIBMGA000072	1521	28.1061	18.8589	30.4327	29.9931	24.4682	25.201
BGIBMGA000073	951	34.8258	32.118	36.1582	43.9937	38.102	24.6835
BGIBMGA000074	948	197.809	187.126	151.071	167.981	172.37	165.84
BGIBMGA000075	1812	8.96754	2.9421	7.17959	8.75895	9.05372	6.88013
BGIBMGA000076	2049	14.1003	7.3262	13.9314	15.2676	14.0083	12.1593
BGIBMGA000077	675	5.36546	3.94592	3.23726	2.40595	8.33499	6.19833
BGIBMGA000078	1839	10.0924	4.44361	5.99521	9.20839	8.00378	7.80029
BGIBMGA000079	510	2.42896	0.552139	2.13548	2.64516	7.48367	8.03404
BGIBMGA000080	1017	6.03403	2.9095	3.21512	4.77899	9.45642	6.23692
BGIBMGA000081	360	12.3447	17.2685	13.9142	13.4434	10.4489	4.9076
BGIBMGA000082	1167	41.9882	42.1083	40.2625	48.2472	43.8242	33.9861
BGIBMGA000083	3249	0.0976409	0.27744	0.429215	0.265829	0	0
BGIBMGA000084	1791	43.1829	29.065	24.2944	39.7838	29.7882	22.5595
BGIBMGA000085	2649	9.12013	7.87793	7.21634	8.07794	13.1799	12.7576
BGIBMGA000086	735	29.3951	48.0463	56.6092	24.9995	45.5914	44.2731
BGIBMGA000087	642	33.2606	52.0757	23.8708	30.677	17.9259	18.5927
BGIBMGA000088	627	16.1657	11.1839	14.9334	19.9009	26.2955	25.4272
BGIBMGA000089	1836	5.00991	4.34825	7.47442	6.84459	3.40786	3.57778
BGIBMGA000090	828	10.7204	4.87379	7.33059	8.04248	12.5827	10.8346
BGIBMGA000091	1107	0.329251	0	0	0.896392	0.362295	0.510483
BGIBMGA000092	1284	17.481	17.8346	19.5639	20.0862	17.115	17.7842
BGIBMGA000093	537	11.6066	15.7286	20.9316	21.3901	14.7362	11.9968
BGIBMGA000094	363	21.4381	31.7817	28.6814	15.2258	19.4871	17.3418
BGIBMGA000095	345	36.6521	11.9022	36.8268	29.6507	24.1983	31.39
BGIBMGA000096	210	174.621	76.3346	150.898	170.66	167.512	180.493
BGIBMGA000097	2823	85.0854	67.7392	96.7286	94.3276	104.93	77.3271
BGIBMGA000098	900	26.6983	35.928	31.9224	24.6553	21.8571	26.0506
BGIBMGA000099	549	26.2836	25.9555	37.2503	22.5231	26.5509	25.8313
BGIBMGA000100	612	10.9305	3.72698	8.54199	6.34846	11.6265	5.27239
BGIBMGA000101	5085	7.91871	7.02707	11.8263	8.39137	9.91992	9.25531
BGIBMGA000102	2334	63.8601	63.6974	92.8574	74.6365	53.7579	57.495
BGIBMGA000103	3849	96.1691	84.7355	122.27	87.1409	99.2687	80.6857
BGIBMGA000104	1716	56.7298	58.555	51.287	49.5733	51.3883	49.1862
BGIBMGA000105	342	0	1.215	0	0	1.17629	0
BGIBMGA000106	282	208.435	192.733	157.885	173.126	165.212	195.36
BGIBMGA000107	468	364.309	451.822	396.856	334.803	294.303	385.871
BGIBMGA000108	1263	2.38637	0.797732	6.17068	3.66887	3.08927	1.74114
BGIBMGA000109	5031	4.80438	3.25531	11.0561	5.76862	6.50653	6.55756
BGIBMGA000110	2274	4.23711	2.44871	5.05104	3.44114	3.23994	2.07845
BGIBMGA000111	918	5.20505	5.44265	11.2878	4.53467	3.66556	2.15203
BGIBMGA000112	303	11.5971	28.0094	10.6206	18.9439	6.38048	14.9837
BGIBMGA000113	384	0.824978	0	0	0	0.907774	0
BGIBMGA000114	1023	3.99322	2.26929	2.9256	2.76732	4.39398	2.8142
BGIBMGA000115	1926	12.604	19.1332	16.4445	16.3582	8.54934	12.0462
BGIBMGA000116	216	150.499	46.2307	65.5614	190.473	174.555	151.356
BGIBMGA000117	3990	47.6681	35.3007	48.5594	47.2928	60.0564	43.3048
BGIBMGA000118	2703	11.5405	12.5757	10.1112	11.0129	12.8951	10.5143
BGIBMGA000119	1224	21.2784	20.3745	14.5217	14.1256	16.6784	18.0771
BGIBMGA000120	1296	38.2534	23.8277	16.7558	34.987	25.9146	32.6448
BGIBMGA000121	1287	42.2774	52.1076	45.0534	37.6694	47.4267	51.5023
BGIBMGA000122	651	18.6234	32.1283	42.8821	35.854	27.8112	39.5304
BGIBMGA000123	357	60.9663	63.7932	29.7776	79.039	56.4365	55.0142
BGIBMGA000124	312	0	0	0	0	1.47702	0
BGIBMGA000125	903	13.6109	22.2378	17.1392	14.3591	15.9129	17.3658
BGIBMGA000126	540	29.6422	40.2274	53.1583	35.6531	41.8667	42.0713
BGIBMGA000127	543	58.7597	84.7268	94.4526	75.9282	46.8039	77.5057
BGIBMGA000128	4095	13.5248	15.7193	19.8737	14.1462	15.2606	15.5987
BGIBMGA000129	342	942.857	1180.98	1218.65	1280.56	1157.47	1103.84
BGIBMGA000130	1113	17.9893	17.658	17.4931	26.0019	22.8539	27.2151
BGIBMGA000131	2970	7.90049	10.1401	8.82017	6.20403	3.01608	4.72192
BGIBMGA000132	2550	296.999	204.611	121.448	219.718	321.717	262.644
BGIBMGA000133	678	7.21321	12.4757	23.8961	19.4673	11.3881	12.6424
BGIBMGA000134	498	25.281	8.04544	14.0767	25.8794	21.6982	12.0203
BGIBMGA000135	570	15.8401	8.3093	7.73677	13.2693	18.7707	15.1133
BGIBMGA000136	1959	44.2162	28.497	34.2564	42.1559	44.3663	33.0952
BGIBMGA000137	942	35.0491	28.1598	30.4009	41.8978	33.0255	27.2748
BGIBMGA000138	1116	18.4191	26.122	19.5851	20.5911	20.0883	25.1038
BGIBMGA000139	501	4.00411	1.13774	0	4.3605	2.20298	1.55203
BGIBMGA000140	3291	31.1571	33.3872	40.1501	29.158	32.6944	25.9828
BGIBMGA000141	525	37.0475	13.1585	19.6783	31.2674	27.5168	17.7106
BGIBMGA000142	282	56.5247	22.084	33.6476	25.0071	38.8735	36.5158
BGIBMGA000143	423	39.3668	21.6002	17.9018	36.2184	35.1023	26.6593
BGIBMGA000144	3411	4.82085	1.79129	2.64897	4.29082	6.06978	3.92886
BGIBMGA000145	630	99.1029	51.5595	74.141	83.603	80.6349	65.6451
BGIBMGA000146	1605	75.8673	51.8579	71.8312	73.9537	71.4555	58.238
BGIBMGA000147	1155	29.5438	33.934	19.24	30.3009	23.0486	21.0044
BGIBMGA000148	330	29.1292	17.2159	27.3168	35.5286	20.5137	19.2695
BGIBMGA000149	1599	22.1654	24.1026	28.2627	21.121	23.6864	22.5803
BGIBMGA000150	1290	1.36885	0.777899	1.20345	1.34162	1.65685	1.1319
BGIBMGA000151	645	1.34834	0.383122	0.987852	2.20253	2.22549	2.09052
BGIBMGA000152	3351	2.45638	0.536896	1.52278	2.16059	1.29948	2.09954
BGIBMGA000153	933	4.4862	2.54945	2.68918	3.10896	5.16082	6.53402
BGIBMGA000154	1776	74.1397	86.7373	109.467	74.9717	76.6898	65.0986
BGIBMGA000155	606	136.821	164.333	178.266	154.637	128.987	144.479
BGIBMGA000156	300	35.7301	25.3811	28.3588	35.6678	9.829	20.0045
BGIBMGA000157	369	105.168	145.072	96.1487	119.423	90.9959	91.9807
BGIBMGA000158	1695	2.29318	3.73956	4.38281	3.14875	0.219419	0.309167
BGIBMGA000159	1020	1.09306	0.207058	0	1.19035	0.601382	0.564908
BGIBMGA000160	375	5.20706	1.97273	3.81491	3.78035	10.5044	3.58809
BGIBMGA000161	327	0	0	1.74619	2.59555	1.31131	0
BGIBMGA000162	237	0	6.80503	0	9.78037	0	3.09432
BGIBMGA000163	432	5.86774	0.741013	6.68726	3.55001	10.7611	7.41282
BGIBMGA000164	2517	4.94884	2.99498	5.93302	3.49957	7.28426	4.31806
BGIBMGA000165	309	19.271	10.9515	18.1527	13.4912	25.7491	11.3823
BGIBMGA000166	1479	0	0	0.170843	0	0	0
BGIBMGA000167	522	110.321	110.511	84.9356	82.9784	139.396	155.584
BGIBMGA000168	2082	0.0791576	0.0899683	0.811919	0.25861	0.087102	0.245458
BGIBMGA000169	1116	2.77102	1.29684	4.77685	2.84015	2.51104	2.86419
BGIBMGA000170	483	6.39364	2.42228	17.1756	10.4441	13.4843	23.6809
BGIBMGA000171	294	18.8716	10.7245	16.1305	10.2756	10.3828	14.6296
BGIBMGA000172	858	0.454605	0	1.33225	0.247535	0.50023	0.234946
BGIBMGA000173	2691	6.33605	7.67695	7.18206	5.98869	5.52494	8.27905
BGIBMGA000174	1722	9.40127	5.0087	3.87437	6.93202	7.86636	4.85869
BGIBMGA000175	1368	10.6001	8.85442	6.17546	10.5701	10.3992	9.37247
BGIBMGA000176	888	9.34534	7.65748	4.45838	8.28373	5.97864	5.61603
BGIBMGA000177	642	48.5333	58.2476	51.2228	34.0035	60.1264	70.1612
BGIBMGA000178	858	13.4109	13.434	7.66045	15.3471	12.7559	9.63277
BGIBMGA000179	540	28.7573	31.1763	23.9861	31.7988	27.2621	31.5535
BGIBMGA000180	2922	15.3143	11.8733	6.01067	15.784	13.6616	10.0063
BGIBMGA000181	1239	1.72356	0.979476	0.631377	1.56414	1.89654	1.48459
BGIBMGA000182	1425	0.852253	0.691892	1.24879	0.397762	1.07176	2.2652
BGIBMGA000183	246	0	3.02209	15.5845	2.89562	17.5549	5.49671
BGIBMGA000184	549	0.430879	0	2.52544	0	4.26711	4.89904
BGIBMGA000185	1890	752.547	563.001	599.215	736.569	596.776	401.274
BGIBMGA000186	771	35.132	33.0764	29.1967	27.4095	34.3305	39.5652
BGIBMGA000187	3312	10.9054	10.2747	12.1248	9.48005	8.63152	11.4204
BGIBMGA000188	339	98.2483	146.407	151.96	59.4407	86.4869	119.605
BGIBMGA000189	2043	19.5624	17.089	21.4391	22.2719	23.8384	20.8886
BGIBMGA000190	300	52.1063	43.994	19.633	64.8505	60.6121	81.557
BGIBMGA000191	528	0	0	0	0	0	0
BGIBMGA000192	531	0.454596	0	0	0	0	0
BGIBMGA000193	609	5.50571	10.8466	12.3701	12.3912	14.5399	12.1405
BGIBMGA000194	816	0.242902	0.276075	0.71184	0.793566	1.3364	1.75748
BGIBMGA000195	351	0	0	0	1.09554	1.10696	1.03982
BGIBMGA000196	528	0.458806	0.521466	4.70597	2.49821	1.51456	2.8454
BGIBMGA000197	747	13.6883	20.5363	17.2493	13.7142	10.8447	9.90402
BGIBMGA000198	1632	9.88968	13.9617	14.4912	13.6041	13.746	13.9883
BGIBMGA000199	345	71.2098	67.8427	72.1191	60.4418	64.5289	48.7086
BGIBMGA000200	1869	42.5884	33.995	41.8644	42.3927	40.6733	34.9764
BGIBMGA000201	699	131.237	158.376	198.02	119.044	135.486	129.131
BGIBMGA000202	411	17.232	15.5051	164.123	26.5848	15.8012	18.5535
BGIBMGA000203	477	14.1573	14.2342	20.7445	16.6034	15.5782	15.759
BGIBMGA000204	3120	63.8272	56.1465	55.4278	79.0574	68.1574	63.6548
BGIBMGA000205	2136	0.30778	0.349815	0.676479	0.670351	0.423337	0.477194
BGIBMGA000206	1362	36.9718	10.6512	16.177	21.1099	56.2207	20.3017
BGIBMGA000207	1707	42.0356	14.9512	24.2029	25.0966	46.1455	21.1622
BGIBMGA000208	690	62.0925	29.5501	30.4771	33.6431	79.4311	35.726
BGIBMGA000209	2583	64.5497	39.133	42.7595	41.3741	72.5408	39.0116
BGIBMGA000210	669	9.59063	7.99367	4.68434	8.35542	13.0156	9.91311
BGIBMGA000211	375	0.867843	0	0	0.945088	0	0
BGIBMGA000212	357	0	0	0	0	0	0
BGIBMGA000213	279	0	0	5.33682	3.96636	0	0
BGIBMGA000214	210	0	0	0	0	0	0
BGIBMGA000215	1452	0.119116	0	0	0	0.393214	0.123122
BGIBMGA000216	501	0	0	0	0	0	0
BGIBMGA000217	828	10.7204	9.47682	6.98151	9.08022	6.81563	7.63347
BGIBMGA000218	438	17.152	27.4367	26.9942	12.4524	12.5823	17.7287
BGIBMGA000219	591	60.6908	63.304	49.5302	51.4519	35.0816	54.3937
BGIBMGA000220	2472	5.70249	4.39536	5.18634	5.21074	5.62569	4.53924
BGIBMGA000221	1326	21.7289	34.4847	24.4616	22.0758	15.0164	21.2269
BGIBMGA000222	1701	29.096	27.8779	21.0987	28.3333	27.7546	25.4554
BGIBMGA000223	1368	87.6107	81.4317	57.0762	68.9836	52.2771	44.4863
BGIBMGA000224	969	0	0	0	0	0	0
BGIBMGA000225	375	6.94274	6.90457	11.4447	15.1214	9.54941	11.6613
BGIBMGA000226	1197	1.19764	1.3612	1.53552	0.32606	0.16473	0.618955
BGIBMGA000227	207	0	0	0	0	0	0
BGIBMGA000228	4482	14.5948	17.141	21.5383	14.1531	14.7213	15.7321
BGIBMGA000229	1014	16.8844	16.2701	29.0432	16.5885	20.3965	14.7964
BGIBMGA000230	885	27.2864	27.5395	41.2617	30.4282	21.3777	24.1425
BGIBMGA000231	618	809.34	930.893	698.71	794.57	836.042	914.122
BGIBMGA000232	627	380.246	514.858	531.421	394.19	379.738	451.151
BGIBMGA000233	468	52.929	59.5177	35.4778	55.8005	76.8286	63.4388
BGIBMGA000234	1428	6.0726	4.27921	4.80497	6.08407	10.9586	9.03858
BGIBMGA000235	786	15.8362	13.9347	10.1052	17.2457	16.0202	20.5928
BGIBMGA000236	1251	33.6502	46.476	38.4887	37.1092	27.8096	30.2321
BGIBMGA000237	3057	29.3878	28.0713	41.3817	32.4007	29.1264	25.3671
BGIBMGA000238	1458	0	0	0.173704	0	0	0
BGIBMGA000239	1290	0	0	0	0	0	0
BGIBMGA000240	333	9.11746	1.29533	1.66996	7.44674	1.25406	3.53401
BGIBMGA000241	2961	4.63714	1.28697	2.29125	3.8755	2.49194	2.89813
BGIBMGA000242	2265	6.49162	3.60712	3.91052	4.00601	1.90483	3.13128
BGIBMGA000243	333	72.9397	90.6733	143.616	68.2618	58.941	70.6802
BGIBMGA000244	2451	22.8247	23.7613	22.1025	20.8216	17.9812	19.1472
BGIBMGA000245	513	1.44323	3.82745	9.8688	7.33455	7.94038	2.48626
BGIBMGA000246	474	0.550562	0	0	0.599567	0	0
BGIBMGA000247	507	0	0	0	0	0	0
BGIBMGA000248	414	0	0	1.03708	0	0.778803	0
BGIBMGA000249	537	253.559	334.359	319.861	227.513	307.005	277.772
BGIBMGA000250	435	16.0877	31.4499	17.9155	24.5275	16.2861	21.9498
BGIBMGA000251	1194	0	0	0.220025	0	0	0
BGIBMGA000252	687	0	0.349808	0	0	0	0
BGIBMGA000253	360	0	0	0	0	0	0
BGIBMGA000254	840	0	0.265658	0.342489	0	0	0
BGIBMGA000255	306	0	0	0	0	0	0
BGIBMGA000256	306	0	0	0	0	0	0
BGIBMGA000257	306	0	0	0	0	0	0
BGIBMGA000258	306	0	1.60512	0	0	0	0
BGIBMGA000259	534	0	0	0	0	0	0
BGIBMGA000260	537	0	0	0	0	0	0
BGIBMGA000261	180	0	0	0	0	0	0
BGIBMGA000262	333	0	0	0	0	0	0
BGIBMGA000263	675	6.94354	4.66336	1.3874	2.40595	2.08375	0.652456
BGIBMGA000264	1113	0.327078	1.67286	0.479262	0.178095	1.97947	1.52134
BGIBMGA000265	747	0	0	0	0	0.301243	0
BGIBMGA000266	747	0	0	0	0	0	0
BGIBMGA000267	546	0	0	0	0	0	0
BGIBMGA000268	501	0.500513	0	0	0	0	0
BGIBMGA000269	699	0.300313	0	0.440044	0	0.330453	0
BGIBMGA000270	852	0	0	0	0	0	0
BGIBMGA000271	687	0	0	0	0	0	0
BGIBMGA000272	894	0	0.489735	0.947059	0.70386	0.237066	0
BGIBMGA000273	354	2.95953	2.24248	1.44552	0	0	1.01968
BGIBMGA000274	1143	102.113	108.861	107.868	88.6163	74.2104	87.055
BGIBMGA000275	540	17.6968	19.6109	16.8551	37.0985	10.2233	11.4324
BGIBMGA000276	486	6.32562	7.18953	3.86202	7.46271	11.0207	5.4486
BGIBMGA000277	489	7.30221	3.55693	8.407	6.81614	2.86967	2.69562
BGIBMGA000278	492	9.80692	14.0795	4.53787	19.1112	10.7912	10.1367
BGIBMGA000279	387	4.86951	5.53456	1.1892	0	1.78608	0.838875
BGIBMGA000280	513	46.6644	49.7569	40.1801	33.0055	25.4092	23.3709
BGIBMGA000281	594	263.766	249.102	121.756	264.828	177.414	130.408
BGIBMGA000282	195	0	0	0	0	0	0
BGIBMGA000283	615	0	0	0	0	0	0
BGIBMGA000284	231	0	0	0	0	0	0
BGIBMGA000285	1383	2.26958	2.14962	1.10853	2.6089	2.49736	4.3008
BGIBMGA000286	534	13.0635	16.3835	18.4816	14.7168	13.3832	20.9525
BGIBMGA000287	1005	8.1659	10.7577	13.3251	10.5096	11.6402	14.9627
BGIBMGA000288	1020	26.78	24.2257	20.0206	24.9974	21.6498	18.0771
BGIBMGA000289	903	0	0	0	0	0	0
BGIBMGA000290	708	17.1071	19.7787	12.9656	17.345	17.8504	18.597
BGIBMGA000291	852	253.495	269.603	221.521	245.829	213.052	183.532
BGIBMGA000292	1491	245.337	305.231	262.677	211.072	204.757	233.648
BGIBMGA000293	807	29.3367	39.7878	42.2642	46.7138	41.2329	48.4151
BGIBMGA000294	699	3.00313	4.43726	3.52036	2.61635	2.64363	3.72493
BGIBMGA000295	657	25.268	21.6325	31.2547	28.2318	26.3596	32.2231
BGIBMGA000296	705	0	0	0	0	0	0
BGIBMGA000297	216	0	4.62307	5.96012	4.4296	0	4.20432
BGIBMGA000298	1071	5.65821	6.82073	3.26611	7.09545	5.84874	5.31679
BGIBMGA000299	861	0	0.514333	0.331542	0	0.248973	0.467746
BGIBMGA000300	1356	14.1947	15.84	18.1521	8.99383	9.0876	15.739
BGIBMGA000301	1662	6.83132	6.37367	2.98801	4.77451	4.37552	4.95325
BGIBMGA000302	2778	11.3775	9.91185	6.93931	9.05678	12.9642	12.8943
BGIBMGA000303	630	5.58326	5.94918	4.09054	6.46023	6.52759	9.37787
BGIBMGA000304	543	10.0856	10.9646	4.49774	8.11811	8.20274	12.691
BGIBMGA000305	1350	8.17226	11.205	9.88387	4.94425	5.70949	7.10624
BGIBMGA000306	978	0.192063	0.436586	0.562853	0.209158	0.211338	0
BGIBMGA000307	1452	33.8291	35.3354	31.068	31.2622	26.4764	34.7203
BGIBMGA000308	1017	17.9192	11.638	16.8794	13.5405	16.4984	14.3638
BGIBMGA000309	933	33.6465	28.2757	42.7281	35.9751	32.0869	30.3516
BGIBMGA000310	1545	2.32797	2.64591	3.2487	3.38024	1.82972	2.75
BGIBMGA000311	666	37.3246	39.4964	22.6308	22.7762	25.138	29.5999
BGIBMGA000312	2610	155.022	173.596	139.514	132.822	126.797	129.58
BGIBMGA000313	897	25.9558	31.695	34.2609	26.3973	18.1751	21.0638
BGIBMGA000314	1740	0	0	0	0	0	0
BGIBMGA000315	393	16.5066	30.3749	50.6772	20.5438	21.6229	23.5613
BGIBMGA000316	1395	17.1	16.3143	12.6196	13.4568	12.4983	17.2879
BGIBMGA000317	486	6.85276	5.39215	10.0412	8.03676	5.80039	8.1729
BGIBMGA000318	258	0	0	0	0	0	0
BGIBMGA000319	3171	0.0501039	0.0569467	0.0734165	0.109127	0.110265	0.103577
BGIBMGA000320	1062	43.3149	58.2889	53.5675	38.8683	29.7411	41.0105
BGIBMGA000321	1071	17.3176	14.8107	12.0595	16.4316	13.9615	14.5326
BGIBMGA000322	1410	5.67018	6.44457	5.77978	8.45689	6.78179	5.3512
BGIBMGA000323	1557	9.11942	15.2351	16.9044	14.5976	9.43016	12.1517
BGIBMGA000324	345	1108.99	1187.84	916.067	757.234	1223.74	1178.75
BGIBMGA000325	318	61.3542	68.2807	74.9178	30.6236	15.4714	7.92715
BGIBMGA000326	396	78.1567	94.9874	36.2841	26.1239	9.36641	4.79909
BGIBMGA000327	396	25.5364	16.7107	23.8115	19.3822	29.8022	29.5944
BGIBMGA000328	480	723.332	861.297	601.366	407.054	838.597	858.994
BGIBMGA000329	1029	1482.6	1806.53	1447.67	1394.99	2407.64	2154.34
BGIBMGA000330	804	22.5461	27.5965	15.6106	12.1415	32.715	43.2793
BGIBMGA000331	633	248.45	321.766	195.48	111.698	210.854	268.266
BGIBMGA000332	501	33.0339	43.2341	21.2684	17.9871	16.5224	20.1764
BGIBMGA000333	525	254.701	358.437	129.606	105.401	174.273	188.594
BGIBMGA000334	411	1.436	0.816059	3.15622	0.781907	0	2.22642
BGIBMGA000335	1323	34.9391	40.4658	29.1991	39.9297	42.3925	48.4723
BGIBMGA000336	624	63.3551	82.0646	73.1256	105.611	168.637	182.554
BGIBMGA000337	474	3.30337	6.25754	4.84038	4.79653	6.66399	10.2433
BGIBMGA000338	465	193.646	269.29	165.24	190.414	103.407	94.1915
BGIBMGA000339	891	36.1362	52.1386	27.5846	34.1684	26.4292	36.9039
BGIBMGA000340	600	0	0	0	0	0	0
BGIBMGA000341	237	197.582	214.358	131.597	101.064	161.411	170.188
BGIBMGA000342	378	2.55926	0	3.75004	0	0	0
BGIBMGA000343	357	56.1277	97.8896	56.7193	59.0158	56.4365	65.0167
BGIBMGA000344	315	5.23827	4.46526	9.59445	2.85226	2.882	6.76801
BGIBMGA000345	318	0	1.45278	1.87294	2.78397	7.03248	1.32119
BGIBMGA000346	315	1513.86	2046.58	1680.95	1768.4	2076.48	2383.69
BGIBMGA000347	1557	4.28503	4.12098	2.41492	4.78608	2.90159	2.0442
BGIBMGA000348	828	43.5962	39.5319	50.2669	45.1417	49.0201	40.876
BGIBMGA000349	1227	2.61567	3.13806	1.91635	1.89899	3.51777	5.40723
BGIBMGA000350	429	46.9067	54.0638	64.8595	47.4845	45.0717	55.9955
BGIBMGA000351	3471	2.68468	1.65496	1.8669	2.82453	2.00279	2.11649
BGIBMGA000352	1362	0.256748	0.145907	0.940523	0.1398	0.141258	0.663453
BGIBMGA000353	1128	733.149	856.865	729.147	610.411	880.727	852.421
BGIBMGA000354	1917	11.6288	10.9484	8.26544	9.63966	8.68975	12.1992
BGIBMGA000355	1266	11.4782	13.364	12.9218	9.75601	11.244	13.311
BGIBMGA000356	672	13.0232	18.051	23.2715	12.4528	14.3302	17.4009
BGIBMGA000357	480	1.07719	1.2243	0.789194	1.17307	0.592648	1.67011
BGIBMGA000358	2916	5.70076	3.36427	2.81118	4.8949	5.00625	3.73943
BGIBMGA000359	2424	8.77216	5.25148	6.47592	5.68802	8.84203	6.71382
BGIBMGA000360	597	39.3385	47.7204	50.9911	26.7749	29.1352	44.18
BGIBMGA000361	732	16.048	27.1996	25.9902	11.6509	23.5448	22.1168
BGIBMGA000362	1512	15.684	12.1424	12.6565	12.7482	15.8825	15.2716
BGIBMGA000363	483	1.59841	1.81671	1.56142	2.90113	5.86276	3.30431
BGIBMGA000364	1029	21.0822	27.6478	20.5943	15.8945	16.2585	17.5074
BGIBMGA000365	546	30.4261	36.5576	35.0294	26.0341	33.958	46.7245
BGIBMGA000366	3267	12.279	9.98431	8.88944	12.3677	8.65153	8.07664
BGIBMGA000367	825	575.233	747.933	1016.16	683.525	564.216	629.463
BGIBMGA000368	1554	1.3214	1.75218	1.45217	1.67885	1.45402	2.16257
BGIBMGA000369	348	55.4156	83.9785	69.1701	43.5847	22.5842	29.7002
BGIBMGA000370	222	3.70959	0	5.4356	0	0	0
BGIBMGA000371	912	18.2671	19.33	15.0754	15.5485	12.2451	20.8345
BGIBMGA000372	171	18.6668	0	13.6761	40.6566	30.8103	19.2945
BGIBMGA000373	1218	13.6342	10.9974	12.2446	12.2933	15.3252	11.062
BGIBMGA000374	2025	30.5316	38.4128	43.5413	27.8262	27.757	30.5456
BGIBMGA000375	669	8.63157	15.624	14.5214	11.8368	4.92481	12.2262
BGIBMGA000376	1536	0.111605	0.380541	1.14473	0	0	0
BGIBMGA000377	465	158.334	148.239	161.902	223.907	127.848	141.876
BGIBMGA000378	2340	6.68126	2.84765	3.26332	6.13908	7.50497	4.10039
BGIBMGA000379	4797	10.0659	4.9662	7.58814	10.5742	9.40227	7.62765
BGIBMGA000380	492	2.06461	1.75994	6.80681	2.24838	1.70387	2.66755
BGIBMGA000381	582	59.3829	81.3492	84.7079	44.5399	64.0445	64.6315
BGIBMGA000382	471	73.4907	101.878	119.922	68.5123	61.2624	79.9901
BGIBMGA000383	1113	13.5737	18.7733	13.4193	14.2476	12.0568	13.523
BGIBMGA000384	957	49.7495	63.7242	58.7228	62.5623	49.5289	58.5643
BGIBMGA000385	894	3.4471	3.91788	2.2098	1.64234	3.08186	2.22688
BGIBMGA000386	405	0	0	1.08337	0	0	0
BGIBMGA000387	6288	58.447	42.5458	23.9166	54.0699	51.9719	40.6621
BGIBMGA000388	4875	74.8862	56.863	74.8474	88.9686	84.8883	62.5352
BGIBMGA000389	468	9.00919	10.2396	11.5509	6.74512	1.85876	0.582007
BGIBMGA000390	4023	43.9475	36.9423	63.597	45.6972	64.0349	44.3388
BGIBMGA000391	2928	56.429	57.6229	64.7722	46.8911	55.3066	39.5988
BGIBMGA000392	975	83.6795	72.317	69.5003	104.146	85.7129	99.6465
BGIBMGA000393	1101	10.7722	10.1715	8.25645	12.6334	11.1239	14.903
BGIBMGA000394	1071	25.3762	36.0524	40.952	25.0208	21.1309	35.268
BGIBMGA000395	156	34826.1	51263.9	59178	41857.7	33580.1	36419.3
BGIBMGA000396	246	154.219	126.928	50.6496	191.111	105.329	87.9474
BGIBMGA000397	687	60.016	71.7106	47.8035	60.3304	41.6555	53.4447
BGIBMGA000398	1551	96.0149	110.884	77.2982	81.1249	87.0711	85.6686
BGIBMGA000399	480	103.41	151.201	154.682	104.989	68.1546	105.774
BGIBMGA000400	798	1.25131	0.568882	1.46682	1.63522	0.550758	1.55206
BGIBMGA000401	2364	2.13352	1.40801	2.92452	3.14786	1.81753	1.84957
BGIBMGA000402	2271	0.143839	0.245226	0.210766	0.156642	0.395688	0.37169
BGIBMGA000403	2250	4.79542	3.79872	4.04565	5.30138	3.3579	2.32813
BGIBMGA000404	1413	19.3046	20.1243	18.1972	21.6923	15.1535	14.7428
BGIBMGA000405	552	3.41732	5.82605	7.51102	4.65186	4.70036	6.18139
BGIBMGA000406	885	3.49265	5.21017	3.51844	6.8939	4.56378	3.61009
BGIBMGA000407	1002	38.7476	39.3814	37.1229	42.3993	38.7417	35.2367
BGIBMGA000408	1533	47.7628	43.9881	35.4028	44.5835	53.6641	59.0807
BGIBMGA000409	327	1.1917	0	0	2.59555	0	0
BGIBMGA000410	1560	4.93332	6.4793	6.74681	6.68569	3.73959	3.85273
BGIBMGA000411	858	40.9145	39.2686	68.278	68.072	28.5131	23.4946
BGIBMGA000412	876	27.4306	38.2168	30.7935	17.1042	22.1508	21.9506
BGIBMGA000413	651	0.332561	0.377979	0	0	0	0
BGIBMGA000414	1365	18.054	22.4116	29.2685	20.637	14.512	18.1316
BGIBMGA000415	2982	6.52855	3.28434	2.58757	4.54551	6.0061	5.64183
BGIBMGA000416	585	92.8599	83.3694	55.4556	93.0522	77.7079	90.3362
BGIBMGA000417	2373	0.137075	0.311592	3.11324	0.671742	0.150832	0.354211
BGIBMGA000418	933	15.4978	22.0179	20.9159	13.5462	15.4825	14.7542
BGIBMGA000419	972	101.621	135.959	169.891	124.367	182.958	190.068
BGIBMGA000420	1455	6.89219	7.02312	5.22363	8.15269	5.36103	5.65002
BGIBMGA000421	2109	6.7891	6.38591	9.71928	6.71354	8.67261	6.61408
BGIBMGA000422	1032	180.614	154.267	141.796	171.078	187.875	148.273
BGIBMGA000423	198	5.49357	0	16.0993	0	6.04491	11.3566
BGIBMGA000424	558	246.076	267.274	295.349	298.161	245.821	283.431
BGIBMGA000425	933	36.7053	34.0699	33.7642	34.6427	28.4967	33.5132
BGIBMGA000426	606	0.739573	1.26087	0	0.4027	0	0.38222
BGIBMGA000427	324	0	0	0	0	0	0
BGIBMGA000428	675	0	0	0	0	0.347291	0
BGIBMGA000429	1281	0.138029	0	0	0	0	0
BGIBMGA000430	669	0	0	0.468434	0.348143	0.351772	0
BGIBMGA000431	180	0	0	0	0	0	0
BGIBMGA000432	180	0	0	0	0	0	0
BGIBMGA000433	648	0	0	0	0.364608	0	0
BGIBMGA000434	345	0	0	0	0	0	0
BGIBMGA000435	330	6.99101	1.3243	0	3.80663	3.84632	4.81738
BGIBMGA000436	375	0	0	1.27164	0.945088	0	1.79405
BGIBMGA000437	771	0	0	0	0	0	0
BGIBMGA000438	633	0	0	0	0	0	0
BGIBMGA000439	774	4.95519	10.3746	19.1073	7.66834	10.331	6.46964
BGIBMGA000440	723	44.9689	61.2023	43.6484	38.6781	45.3848	51.5139
BGIBMGA000441	462	22.4706	13.752	12.6638	28.2354	31.0657	28.586
BGIBMGA000442	2478	17.9122	15.306	17.7211	21.4287	18.9905	19.1902
BGIBMGA000443	171	0	0	0	0	0	0
BGIBMGA000444	2682	39.5942	47.729	43.6884	29.4642	33.9302	40.2434
BGIBMGA000445	1173	8.89794	6.10277	5.61983	8.68752	5.57071	9.67284
BGIBMGA000446	1551	8.71859	13.0452	12.1284	12.2589	8.6221	11.1791
BGIBMGA000447	2637	31.0392	21.7364	35.1853	36.53	28.2378	24.5674
BGIBMGA000448	1680	7.75517	9.84457	7.82166	7.67768	6.53865	9.68159
BGIBMGA000449	618	32.6752	28.9756	12.1012	38.7118	39.5105	23.3819
BGIBMGA000450	204	103.927	101.246	14.5031	86.2303	87.1293	81.8449
BGIBMGA000451	363	49.4009	67.801	42.3392	61.9185	62.564	47.2083
BGIBMGA000452	1158	31.7883	31.702	27.6277	27.9996	24.6908	27.0588
BGIBMGA000453	243	226.643	273.303	251.097	207.687	197.687	214.266
BGIBMGA000454	3879	6.5531	3.26428	3.91199	7.22449	7.03274	6.73164
BGIBMGA000455	366	11.8976	3.12056	9.38717	6.9766	8.05638	7.56776
BGIBMGA000456	4347	6.56638	5.5464	6.83502	6.95546	6.00142	5.19237
BGIBMGA000457	1494	0.345715	0.39293	0.168857	0	0.253608	0.238226
BGIBMGA000458	204	0	0	0	5.38939	5.44558	0
BGIBMGA000459	1209	2.81043	2.01743	4.11808	1.77192	3.9063	3.05782
BGIBMGA000460	483	3.72962	2.42228	5.46496	2.32091	0.586276	2.20287
BGIBMGA000461	1134	16.624	17.2593	16.8638	20.1925	17.9406	12.3916
BGIBMGA000462	684	1076.51	1338.28	1473.47	984.135	1144.68	1159.76
BGIBMGA000463	345	0	0	0	0	0	2.16483
BGIBMGA000464	723	25.2055	40.3675	26.4408	25.8894	20.171	30.4939
BGIBMGA000465	1920	0.346522	0.787694	1.6502	0.471706	1.04857	0.716347
BGIBMGA000466	1383	1.0087	0.429923	0	0.961173	0.971194	0.651636
BGIBMGA000467	8391	2.10632	0.825511	1.19729	2.2938	2.67735	2.19591
BGIBMGA000468	3357	3.25323	2.46502	4.21422	3.08069	4.51357	4.87335
BGIBMGA000469	1059	31.47	36.756	52.2269	35.9752	31.5673	26.4179
BGIBMGA000470	1299	0.54304	0.154301	1.39249	0.443531	0.448155	0.28065
BGIBMGA000471	615	17.7228	24.2541	27.0289	16.9369	15.1236	25.7957
BGIBMGA000472	1773	7.20076	8.39956	11.6618	8.35758	6.88088	6.95321
BGIBMGA000473	3363	6.63527	2.83474	3.51667	6.5084	7.50833	5.44779
BGIBMGA000474	1761	66.452	86.0536	99.1898	69.6634	75.3275	96.4175
BGIBMGA000475	1197	244.468	316.82	304.692	278.292	219.09	255.319
BGIBMGA000476	462	69.7164	111.326	68.3843	95.3727	68.4713	101.242
BGIBMGA000477	1092	2.00888	0.951347	0.735894	2.00537	0.552622	1.90339
BGIBMGA000478	1860	2.06469	0.816234	0.657687	1.95519	2.37069	1.57739
BGIBMGA000479	393	6.28823	3.57351	3.45527	2.56797	1.72983	1.62492
BGIBMGA000480	1185	4.84916	4.47803	4.88496	4.1256	3.66838	4.69894
BGIBMGA000481	1785	24.9173	23.725	23.1466	20.377	25.5557	27.7961
BGIBMGA000482	720	4.03328	0.982311	1.26641	1.8824	2.85304	2.68001
BGIBMGA000483	1149	4.09003	2.6819	4.14904	3.76883	2.07716	2.60157
BGIBMGA000484	2262	23.9095	22.4131	21.4863	19.8232	20.3478	17.3218
BGIBMGA000485	489	15.6476	8.2995	10.6998	6.24813	8.03508	4.313
BGIBMGA000486	2100	22.3457	10.7828	8.04211	15.1985	10.2667	8.67154
BGIBMGA000487	300	81.8814	52.4543	32.7217	76.1994	44.2305	23.0822
BGIBMGA000488	720	46.9589	23.9029	19.8404	36.3931	28.2134	27.3956
BGIBMGA000489	1143	0	0	0	0.172405	0	0
BGIBMGA000490	324	2.4387	0	0	0	5.3669	2.5207
BGIBMGA000491	1287	0.137264	0.312022	0.201131	0.597927	0.604161	0.425639
BGIBMGA000492	462	1.15234	0.654858	0	1.2549	0.633994	0
BGIBMGA000493	606	0	1.68116	1.08368	0.4027	1.2207	0.38222
BGIBMGA000494	3165	6.17527	5.76328	6.17948	7.05296	5.6349	5.24125
BGIBMGA000495	213	0	0	6.25012	0	0	0
BGIBMGA000496	1929	27.3186	32.7147	24.245	27.1224	26.362	24.4069
BGIBMGA000497	702	0.298504	0.678544	0.874787	0.97522	1.31385	1.23416
BGIBMGA000498	816	6.80125	4.69328	8.18616	5.02591	9.08751	6.27673
BGIBMGA000499	798	3.00315	2.84441	0	1.90776	0.550758	1.03471
BGIBMGA000500	1149	1.88771	0.893965	1.61352	1.71311	2.25026	1.95118
BGIBMGA000501	168	19.9354	0	0	10.8549	0	20.6058
BGIBMGA000502	564	19.8205	15.0183	22.9921	17.9872	18.1747	17.9261
BGIBMGA000503	1764	34.9727	38.7742	34.7684	35.076	33.03	39.005
BGIBMGA000504	1023	60.2613	62.0961	32.1816	45.0678	30.9576	31.8942
BGIBMGA000505	363	60.586	92.1671	58.7286	69.0238	26.6666	36.6105
BGIBMGA000506	381	33.5522	40.9946	39.3308	20.0962	23.9977	35.5474
BGIBMGA000507	1098	0	0.188992	0.243652	0.181083	0	0.343748
BGIBMGA000508	2181	0.0751937	0	0.22036	0.24566	0.165481	0.077722
BGIBMGA000509	2667	8.20849	3.56718	3.18382	8.01891	9.36438	6.36337
BGIBMGA000510	402	24.7667	11.9421	9.89736	13.8942	12.3874	16.2906
BGIBMGA000511	768	212.44	280.398	234.43	202.072	155.454	197.789
BGIBMGA000512	1842	2.63191	1.54726	1.19685	2.37201	2.39674	2.81422
BGIBMGA000513	495	6.12999	1.7418	2.99406	9.45712	3.93471	9.50417
BGIBMGA000514	357	5.80631	5.49941	0	2.10771	5.3242	7.0018
BGIBMGA000515	318	1.27821	0	0	2.78397	0	0
BGIBMGA000516	1419	125.9	64.6637	40.5173	98.4659	114.167	103.449
BGIBMGA000517	5439	2.38535	1.77514	2.28854	3.52541	3.1872	2.96454
BGIBMGA000518	1338	12.3226	9.98263	7.68343	8.85107	9.66459	12.1949
BGIBMGA000519	327	1.1917	0	0	1.29778	1.31131	0
BGIBMGA000520	930	0	0	0	0	0.225311	0
BGIBMGA000521	1590	16.0885	18.5295	12.5729	14.9508	16.2869	15.0774
BGIBMGA000522	579	0.39641	0.450549	0.580854	0.431694	0	0.409739
BGIBMGA000523	489	23.4714	28.4554	25.9853	40.3289	26.9749	38.817
BGIBMGA000524	630	2.44268	1.18984	3.0679	2.6601	1.5359	2.8855
BGIBMGA000525	183	7.27929	0	21.3325	0	0	7.52405
BGIBMGA000526	780	2217.96	2681.91	3057.84	2646.12	2359.91	2557.17
BGIBMGA000527	858	7.9556	14.4674	4.99595	6.93097	5.50254	8.45804
BGIBMGA000528	4254	63.9782	51.1055	34.7985	50.8455	54.8491	54.2163
BGIBMGA000529	2286	204.708	200.529	260.617	224.64	191.155	164.063
BGIBMGA000530	1086	6.06762	8.81193	7.90293	8.62671	10.0149	11.3238
BGIBMGA000531	174	17.505	29.8436	51.2996	57.1893	57.7855	45.234
BGIBMGA000532	5985	11.6746	13.2398	15.6748	10.8935	10.6109	10.6585
BGIBMGA000533	438	12.7052	2.88807	6.51585	10.377	15.3783	15.7589
BGIBMGA000534	219	81.5347	70.6058	102.404	80.3355	72.6286	96.3157
BGIBMGA000535	1302	0.541556	2.15431	0.793534	1.32696	1.48977	1.81924
BGIBMGA000536	1659	43.7288	59.3393	47.757	57.1898	46.9933	52.2748
BGIBMGA000537	2850	5.28113	5.87468	4.61009	6.85249	5.25477	7.14277
BGIBMGA000538	1380	18.3293	20.689	16.8555	15.9686	15.996	17.9004
BGIBMGA000539	1905	3.84535	3.37722	3.58561	3.71175	3.84662	3.79398
BGIBMGA000540	2685	6.95056	4.35852	4.65329	7.56922	6.92288	6.6888
BGIBMGA000541	402	81.0548	59.7104	48.3871	59.6635	51.2014	55.0777
BGIBMGA000542	1896	28.2907	26.5623	19.697	25.2594	18.6586	25.2461
BGIBMGA000543	357	34.8379	24.1974	31.1956	32.6695	52.1772	27.007
BGIBMGA000544	1689	21.5228	20.7076	19.6557	21.8033	18.6159	20.591
BGIBMGA000545	2304	39.005	35.5622	33.7112	35.5387	37.0776	33.5118
BGIBMGA000546	3666	36.3273	19.0337	23.2802	35.7262	36.4294	26.8966
BGIBMGA000547	228	0	0	0	0	7.47302	10.5297
BGIBMGA000548	1269	6.42087	3.64889	5.31779	5.4723	4.60779	4.61688
BGIBMGA000549	1320	4.79539	5.75311	13.0773	12.9105	10.4068	12.667
BGIBMGA000550	3537	4.6386	3.29507	3.20237	5.39148	4.56428	3.82644
BGIBMGA000551	366	21.0495	13.5224	16.0923	21.9264	13.0916	18.9194
BGIBMGA000552	981	11.6706	11.09	11.7743	14.1678	14.3155	14.8316
BGIBMGA000553	3990	62.314	59.5782	75.1405	57.4697	73.3206	65.6269
BGIBMGA000554	1287	0.274528	0.156011	0.402262	0.747409	0.15104	0.14188
BGIBMGA000555	888	12.388	13.8329	16.5597	13.964	11.479	15.2756
BGIBMGA000556	501	2.00205	2.84435	0	2.72532	0.550746	1.03469
BGIBMGA000557	1239	0	0	0	0	0.158045	0
BGIBMGA000558	2256	0	0	0	0	0.159432	0.898576
BGIBMGA000559	525	277.856	379.491	299.925	211.811	241.027	341.766
BGIBMGA000560	1782	4.80453	2.35559	1.51843	3.89848	3.62814	4.67395
BGIBMGA000561	201	1214.22	1611.05	1771.54	1730.9	1238.6	1535.15
BGIBMGA000562	474	4.4045	6.8833	4.84038	3.5974	5.45236	1.13815
BGIBMGA000563	1686	608.674	730.109	505.467	457.594	743.161	694.978
BGIBMGA000564	1602	9.57023	8.94353	6.69993	10.1905	8.07355	11.4308
BGIBMGA000565	792	6.57321	5.45953	3.70447	8.25955	2.78189	4.18106
BGIBMGA000566	606	0.739573	0.420289	0	0.4027	1.2207	1.14666
BGIBMGA000567	1503	1.94548	0.780416	1.17381	0.747756	1.13333	0.946303
BGIBMGA000568	1125	3.71239	2.75178	4.49367	5.97634	3.37454	2.66937
BGIBMGA000569	423	4.07243	3.85718	1.98909	5.17406	2.98743	2.80624
BGIBMGA000570	1269	3.62919	2.85566	4.90873	4.10422	3.53264	3.75122
BGIBMGA000571	222	3.70959	0	16.3068	8.07954	4.08189	3.83432
BGIBMGA000572	1296	27.635	30.4808	18.551	31.8737	30.2587	28.0014
BGIBMGA000573	792	5.05631	3.16078	3.33402	5.50637	2.5037	4.96501
BGIBMGA000574	657	6.23496	4.10271	3.84674	8.21939	4.33308	6.7838
BGIBMGA000575	318	1.27821	1.45278	1.87294	1.39198	7.03248	6.60595
BGIBMGA000576	156	0	0	0	0	0	0
BGIBMGA000577	1623	5.23811	4.28652	3.68416	3.42261	5.53326	4.43968
BGIBMGA000578	1857	21.9434	20.7495	15.5496	21.9378	15.0416	17.1969
BGIBMGA000579	1161	5.90278	4.41378	3.18657	3.89074	2.90575	3.69287
BGIBMGA000580	744	5.50575	3.75461	4.8405	5.39623	6.36124	7.1136
BGIBMGA000581	1608	11.8587	10.1087	8.84335	14.9897	10.0197	17.9484
BGIBMGA000582	1647	29.7727	26.2281	16.7558	28.0474	25.9592	20.7643
BGIBMGA000583	915	47.8794	63.9239	65.2552	80.147	35.6599	45.8155
BGIBMGA000584	1257	8.32932	7.2205	10.7568	9.37817	9.94198	8.75531
BGIBMGA000585	915	7.94506	8.0796	6.73997	10.2461	8.9725	12.9666
BGIBMGA000586	762	16.2509	16.6535	7.80726	20.8886	11.4326	13.7683
BGIBMGA000587	2898	1.54507	0.313587	0.242569	0.961485	1.09295	1.25481
BGIBMGA000588	1149	0.314618	1.07276	2.07452	0.342621	1.03858	0.487795
BGIBMGA000589	315	55.0018	55.0715	51.81	58.4713	47.5529	50.0832
BGIBMGA000590	345	119.381	120.212	177.996	150.534	154.408	138.549
BGIBMGA000591	3246	12.266	11.4418	16.3263	15.9655	12.7442	10.3549
BGIBMGA000592	1359	23.2961	27.9405	48.2799	22.286	17.5615	18.0928
BGIBMGA000593	1002	3.16687	4.65802	4.3674	2.43441	3.27972	5.0063
BGIBMGA000594	189	90.7257	103.116	66.4695	105.858	142.616	107.173
BGIBMGA000595	165	85.2932	96.9419	78.1118	174.159	175.975	121.222
BGIBMGA000596	1437	16.3969	16.9919	14.4864	13.5236	20.2979	16.4498
BGIBMGA000597	630	42.2234	26.573	30.679	39.5214	33.7899	22.7233
BGIBMGA000598	219	0	0	0	8.45637	4.27227	4.01315
BGIBMGA000599	1854	23.515	19.3536	21.3865	25.0193	27.362	26.4475
BGIBMGA000600	3606	7.21006	3.4269	3.07339	7.1856	5.81803	6.18783
BGIBMGA000601	1434	14.7449	10.4398	9.03178	15.6624	15.2938	18.2388
BGIBMGA000602	4194	16.766	12.8309	14.4672	17.6903	15.5789	11.6687
BGIBMGA000603	3342	14.3542	11.5764	15.0632	15.1159	13.3448	10.8216
BGIBMGA000604	819	0.483433	0	0.708368	1.31616	0.797928	0.749533
BGIBMGA000605	288	0	0	0	0	0	0
BGIBMGA000606	246	2.65895	0	0	0	2.92581	2.74836
BGIBMGA000607	861	0.678795	0.257167	0.994627	2.71045	3.23665	2.33873
BGIBMGA000608	1077	5.44904	3.4837	4.24171	4.82142	4.87168	5.45626
BGIBMGA000609	294	11.0084	12.5119	16.1305	15.4135	20.7656	3.25102
BGIBMGA000610	1233	0	0.492594	0.846744	0.157326	0.4769	0.149325
BGIBMGA000611	189	0	0	0	7.05722	0	0
BGIBMGA000612	1539	1694.81	1373.07	3245.52	2228.25	2404.77	1750.07
BGIBMGA000613	1995	1083.6	1156.03	2515.16	1446.43	1520.88	1094.81
BGIBMGA000614	1536	2.56691	1.39532	3.59772	3.76769	3.07014	1.84572
BGIBMGA000615	3600	7.2228	5.47283	9.36476	12.5851	7.89953	7.82763
BGIBMGA000616	435	24.4533	28.5243	45.2602	23.8267	29.0317	31.927
BGIBMGA000617	666	16.0882	13.5312	6.12918	16.4689	8.49735	12.6381
BGIBMGA000618	291	218.379	226.141	161.179	195.538	236.736	192.282
BGIBMGA000619	447	231.235	254.472	185.547	212.512	265.885	227.629
BGIBMGA000620	1545	6.87305	4.53584	2.59896	4.94963	4.75727	5.04166
BGIBMGA000621	1209	6.8042	8.9103	5.41853	4.99358	5.85946	8.86768
BGIBMGA000622	14445	70.1904	40.0306	69.0911	70.3447	79.0612	57.898
BGIBMGA000623	5733	29.038	48.0084	89.668	33.5844	45.1179	42.5482
BGIBMGA000624	6393	72.8521	80.1536	165.033	90.4797	99.6165	94.2451
BGIBMGA000625	558	0.419925	0.477276	0.61531	0.914604	0	0.434045
BGIBMGA000626	2130	74.2518	81.1467	135.378	97.7558	79.071	71.2436
BGIBMGA000627	600	65.3177	81.4915	55.5552	69.9051	62.7857	65.1859
BGIBMGA000628	1632	64.6473	69.9268	68.6425	60.6518	63.0024	61.5485
BGIBMGA000629	2331	42.8431	33.4426	29.3917	41.4048	45.0665	43.3446
BGIBMGA000630	1656	4.9143	3.72364	4.05048	4.01379	5.40751	4.33877
BGIBMGA000631	765	10.8643	9.03518	11.6483	4.90567	11.3715	9.86015
BGIBMGA000632	1356	19.3564	22.44	29.3081	26.5599	25.4169	22.6749
BGIBMGA000633	342	0	0	0	0	0	0
BGIBMGA000634	315	9.16697	8.93052	19.1889	14.2613	1.441	8.12161
BGIBMGA000635	537	8.48171	10.1475	11.1199	8.75051	10.8066	7.84407
BGIBMGA000636	216	28.4729	41.6076	23.8405	22.148	17.9031	25.2259
BGIBMGA000637	564	32.6212	21.5888	20.5719	26.0815	34.9864	17.9261
BGIBMGA000638	1389	21.0755	18.2505	12.4997	27.8695	20.982	19.7094
BGIBMGA000639	810	6.13266	9.75831	4.67277	10.1514	7.01807	6.33887
BGIBMGA000640	1326	6.09468	8.13175	2.52382	4.61715	0.728951	1.09558
BGIBMGA000641	810	3.6796	1.11524	3.59444	2.93855	3.23911	2.28199
BGIBMGA000642	1509	2.16436	2.45995	2.83757	2.60511	2.50693	1.53067
BGIBMGA000643	1959	6.60701	7.22053	9.55704	5.53469	5.96522	6.82917
BGIBMGA000644	282	0	0	0	3.84724	1.94367	0
BGIBMGA000645	2202	0.744034	0.16913	1.30827	1.13436	1.22806	0.922862
BGIBMGA000646	1161	15.3783	21.1861	16.8433	16.5779	11.7939	15.5743
BGIBMGA000647	1791	100.323	92.7312	98.9619	93.6449	88.2307	81.0399
BGIBMGA000648	1182	711.669	843.243	1007.16	795.042	790.954	667.569
BGIBMGA000649	411	0	0	1.05207	0	0	0
BGIBMGA000650	213	17.0619	0	0	13.9354	4.69355	4.40889
BGIBMGA000651	423	1.35748	2.31431	0.994545	1.4783	2.98743	0.701561
BGIBMGA000652	702	4.47756	5.76762	7.43569	4.55103	4.92694	6.78791
BGIBMGA000653	438	5.08207	5.77615	8.37752	7.60983	6.99015	4.59634
BGIBMGA000654	1263	5.0535	5.42458	9.25602	7.64348	7.10531	5.65871
BGIBMGA000655	783	0	0	0	0	0.282513	0
BGIBMGA000656	258	0	0	0	0	0	0
BGIBMGA000657	1986	0.0834219	0	0	0	0	0
BGIBMGA000658	540	10.1757	18.6052	9.0758	14.9358	13.1442	14.1762
BGIBMGA000659	1299	31.3606	22.2194	10.3442	22.1766	20.3164	14.3131
BGIBMGA000660	486	14.2326	13.1808	19.3101	13.2033	12.1808	17.4355
BGIBMGA000661	1899	22.4521	18.0424	13.8792	20.9167	24.1265	19.3997
BGIBMGA000662	1401	0.248383	0	0	0.135246	0	0
BGIBMGA000663	387	0.811585	0	0	0	0	0
BGIBMGA000664	531	23.639	31.5176	22.6479	16.337	17.5077	18.3254
BGIBMGA000665	618	0	0	0.526137	0	0.395105	0
BGIBMGA000666	792	2.27534	2.29875	3.33402	2.47787	1.11276	3.39711
BGIBMGA000667	396	20.1195	23.7468	29.4809	23.5958	17.8813	30.3942
BGIBMGA000668	315	69.4071	116.097	70.9989	71.3065	23.056	44.6688
BGIBMGA000669	1935	1.2882	0.976086	0.629191	2.33809	1.13399	1.33151
BGIBMGA000670	909	0.843439	0.718973	0.30897	0.459256	0.464044	0
BGIBMGA000671	852	5.04696	8.8651	3.69762	3.49757	8.07779	10.4333
BGIBMGA000672	1398	1361.2	1340.92	1034.03	1399.51	1548.64	1574.91
BGIBMGA000673	441	10.6627	8.55456	2.75716	4.09828	2.0705	5.83478
BGIBMGA000674	954	0.396417	0.675835	0.580864	0.215851	0.218101	0.614619
BGIBMGA000675	1269	93.9401	96.6164	32.3158	73.116	6.91169	8.94521
BGIBMGA000676	180	0	0	0	0	0	7.98987
BGIBMGA000677	435	0	0	0	0	0	0
BGIBMGA000678	1236	1.00833	0.818603	1.26642	0.941214	0.475513	0.446673
BGIBMGA000679	495	29.1175	46.4479	29.9406	37.2722	43.8439	50.6889
BGIBMGA000680	1269	416.24	493.077	394.744	414.983	382.6	416.529
BGIBMGA000681	1470	230.149	281.867	244.666	206.901	208.412	186.183
BGIBMGA000682	456	19.4662	14.7499	6.05046	19.9141	14.929	17.6819
BGIBMGA000683	1104	102.408	127.658	149.089	96.9532	87.7859	77.6813
BGIBMGA000684	1692	0.69933	1.02194	0.585553	1.52315	0.769516	1.1359
BGIBMGA000685	573	8.86282	11.4469	10.0351	16.2324	11.5255	17.9053
BGIBMGA000686	1590	15.7667	10.3619	11.1585	13.666	14.2805	15.6317
BGIBMGA000687	963	4.11302	4.22954	4.01783	2.55949	4.74133	6.68065
BGIBMGA000688	1284	62.4911	69.6177	32.8754	72.2504	51.3449	56.9095
BGIBMGA000689	2469	15.1612	11.1895	9.8094	10.4353	13.0718	10.99
BGIBMGA000690	1860	3.05215	4.79537	8.02378	4.49693	1.48168	2.04133
BGIBMGA000691	3774	55.5075	33.3189	25.4436	38.0011	56.7712	42.4816
BGIBMGA000692	8307	0.2385	0.0417034	0.107529	0.139854	0.0605621	0.113778
BGIBMGA000693	3093	0.77185	0.818779	0.829385	0.896587	0.905935	0.478682
BGIBMGA000694	417	113.745	136.418	92.0261	79.7933	66.8038	80.7843
BGIBMGA000695	789	7.11514	10.975	8.56397	10.239	9.50692	10.7689
BGIBMGA000696	1731	2.72588	1.88102	1.56914	4.55877	2.99945	4.2263
BGIBMGA000697	1020	14.392	12.0093	14.9487	20.6328	15.235	16.5706
BGIBMGA000698	4839	6.57497	4.33795	4.60562	6.11236	6.10551	6.63029
BGIBMGA000699	3072	13.1657	8.0121	9.41789	13.5473	11.179	9.42943
BGIBMGA000700	612	0	0	0	0	0.400915	0.3766
BGIBMGA000701	1524	1774.77	2151.04	2049.54	1437.99	1464.76	1588.24
BGIBMGA000702	588	0	0.43999	1.70172	0	0	0.400136
BGIBMGA000703	1365	77.9778	76.5486	72.6084	51.5925	73.4053	75.4382
BGIBMGA000704	816	158.129	192.977	149.13	132.261	151.013	167.965
BGIBMGA000705	3186	2.5923	2.37973	2.92189	2.06299	2.63304	2.73099
BGIBMGA000706	300	0	0	0	0	0	0
BGIBMGA000707	261	0	2.51832	3.24665	0	0	2.29021
BGIBMGA000708	1464	5.30919	6.30248	4.49481	8.60839	7.9192	5.73161
BGIBMGA000709	468	19.1445	19.8392	26.4021	17.7826	10.533	14.5502
BGIBMGA000710	747	40.2437	36.0941	25.6734	36.0743	36.1491	36.7864
BGIBMGA000711	1266	3.77942	3.6592	3.89706	4.26825	5.39094	4.34055
BGIBMGA000712	2376	0	0	0	0	0	0
BGIBMGA000713	447	0	0	0	0	0.673127	0
BGIBMGA000714	1395	106.968	96.1837	74.8031	111.46	83.7799	81.4079
BGIBMGA000715	1275	264.141	301.162	284.128	265.885	219.324	248.202
BGIBMGA000716	1629	19.508	10.3155	9.93591	13.6328	18.5961	12.2925
BGIBMGA000717	1494	0	0.261954	0	0.752973	0.126804	0
BGIBMGA000718	249	0	0	3.75103	0	0	0
BGIBMGA000719	1383	16.1392	10.0315	7.39017	15.5161	12.4868	13.0327
BGIBMGA000720	471	21.1564	12.0229	8.97374	23.6458	22.6671	18.415
BGIBMGA000721	2145	16.7728	17.3226	21.4347	17.5985	20.8159	15.5952
BGIBMGA000722	774	28.1663	45.9447	33.6288	27.2652	20.0881	27.2264
BGIBMGA000723	942	27.3947	30.2203	19.4802	23.4716	20.6132	25.1927
BGIBMGA000724	3777	12.1906	10.0724	5.06007	12.1882	11.9032	8.73002
BGIBMGA000725	3450	24.5932	21.6537	13.891	19.4508	15.4709	18.4615
BGIBMGA000726	795	0.251532	0	1.1057	1.91745	1.10711	0
BGIBMGA000727	1116	2.77102	1.66736	1.43306	1.42007	1.07616	1.01089
BGIBMGA000728	930	1.63809	4.42178	2.10023	2.67583	2.92904	5.92608
BGIBMGA000729	519	0	0	0	0	0	0
BGIBMGA000730	123	33.6371	0	98.5759	0	37.013	34.7681
BGIBMGA000731	2328	8.8187	4.69335	3.48686	8.53656	8.93362	5.78744
BGIBMGA000732	633	0	0	0	0	0	0
BGIBMGA000733	1770	1.80364	0.971036	1.39097	1.24053	3.44703	2.55113
BGIBMGA000734	342	0	0	0	0	0	0
BGIBMGA000735	882	0	0	0	0	0	0
BGIBMGA000736	300	1103.17	1326.59	2321.06	1384.56	1417.01	1646.53
BGIBMGA000737	585	357.394	484.252	773.519	478.433	642.7	721.077
BGIBMGA000738	588	411.895	504.228	402.173	399.654	245.36	272.493
BGIBMGA000739	513	0	0.546779	0	0	0	0
BGIBMGA000740	261	0	0	0	2.41293	0	0
BGIBMGA000741	474	0.550562	5.00603	4.84038	5.99567	5.45236	3.98352
BGIBMGA000742	1641	24.1038	13.0512	19.4027	27.2632	31.0762	23.6312
BGIBMGA000743	1272	64.3067	50.7828	35.2844	56.843	59.733	65.1742
BGIBMGA000744	687	41.8573	27.9846	35.1762	39.2147	29.8023	22.2686
BGIBMGA000745	816	30.8485	20.7057	24.5585	36.504	30.4699	17.3238
BGIBMGA000746	1314	3.08028	0.913296	2.15863	2.33353	2.6526	1.66114
BGIBMGA000747	219	3.8826	0	5.68912	8.45637	0	4.01315
BGIBMGA000748	1515	0.226785	0	0.664609	0.123485	0	0
BGIBMGA000749	315	0	0	1.91889	1.42613	0	4.0608
BGIBMGA000750	294	1.57263	5.36223	2.30435	13.7009	5.19139	6.50204
BGIBMGA000751	195	81.1685	46.1269	101.944	119.962	63.7962	83.8977
BGIBMGA000752	1134	10.39	15.2608	9.13458	9.57405	10.5533	13.3829
BGIBMGA000753	2979	21.3211	16.3786	27.3951	20.4769	25.3472	18.4388
BGIBMGA000754	1002	13.5989	19.2673	12.0104	13.795	14.5537	15.7891
BGIBMGA000755	693	3.03998	7.60135	12.027	2.64845	6.35565	8.79815
BGIBMGA000756	753	18.1419	18.4653	19.8381	15.0387	15.7914	14.5537
BGIBMGA000757	3018	29.6894	39.3882	40.6393	27.2118	30.5764	28.2305
BGIBMGA000758	648	24.441	36.9117	23.0577	25.8872	26.5255	33.9144
BGIBMGA000759	231	5055.52	6422.62	5644.02	4949.28	3325.57	4058.68
BGIBMGA000760	3576	10.7129	9.06938	11.0464	9.74606	13.5345	11.2098
BGIBMGA000761	846	1.15776	1.31587	1.35715	2.01729	0.764371	2.63271
BGIBMGA000762	339	1.09165	1.24074	1.59957	3.56644	2.40241	5.64177
BGIBMGA000763	318	3.83464	2.90556	1.87294	4.17595	4.21949	7.92715
BGIBMGA000764	150	0	0	0	0	0	0
BGIBMGA000765	2325	5.46691	6.37287	5.23769	6.10617	8.86913	6.73742
BGIBMGA000766	5073	10.4113	5.34402	5.95009	8.3123	15.9916	12.5917
BGIBMGA000767	1695	96.4131	78.5308	101.973	103.692	108.942	82.8568
BGIBMGA000768	2937	28.1216	27.6347	25.2657	25.8266	31.303	31.035
BGIBMGA000769	1440	31.6318	31.7142	16.7422	30.7799	32.2919	31.2036
BGIBMGA000770	2187	7.64655	9.96893	8.56805	8.16388	7.50658	7.28377
BGIBMGA000771	681	27.1132	28.3366	32.4221	32.2415	32.2347	34.1452
BGIBMGA000772	1704	33.002	33.9047	8.27738	17.0523	35.7689	36.9799
BGIBMGA000773	1512	0	0.258349	0.4996	0.123768	0.125059	0
BGIBMGA000774	1701	35.5507	34.4241	9.89456	10.1654	37.0425	43.0073
BGIBMGA000775	1683	0.301537	0.11424	0.147279	0	0	0
BGIBMGA000776	1719	0.294372	0.111525	0	0.106858	0.323915	0.405693
BGIBMGA000777	3195	9.24455	8.69943	9.10342	9.52613	8.31289	7.80871
BGIBMGA000778	1188	30.0638	42.2399	50.9143	31.4235	38.733	47.9393
BGIBMGA000779	1983	19.8043	11.8719	14.2034	21.2031	20.5966	18.0518
BGIBMGA000780	162	0	0	0	0	0	0
BGIBMGA000781	459	0	0	0	0	0	0
BGIBMGA000782	813	0	0	0	0	0	0
BGIBMGA000783	2991	25.4431	20.4911	25.6359	21.7247	32.516	28.2834
BGIBMGA000784	585	8.19352	3.54763	6.86048	4.67385	9.44516	7.25916
BGIBMGA000785	534	0.900928	1.53596	1.32012	1.96224	0.495673	0
BGIBMGA000786	555	46.163	61.132	37.2341	38.7417	50.33	69.603
BGIBMGA000787	600	0.750778	0	1.1001	0.817604	2.47838	2.71608
BGIBMGA000788	642	114.036	109.552	42.7686	73.5509	122.867	115.766
BGIBMGA000789	288	1.66482	1.89219	0	1.813	0	1.7208
BGIBMGA000790	519	18.4046	5.90001	6.22339	16.4454	20.771	14.6334
BGIBMGA000791	1884	5.30921	1.91086	1.42624	5.01087	6.52362	3.93287
BGIBMGA000792	3945	5.80169	4.01966	5.06574	5.40932	4.98474	5.05207
BGIBMGA000793	1119	48.0901	63.5213	69.9895	63.5169	39.8661	35.7689
BGIBMGA000794	279	61.9169	18.6282	26.6841	37.6804	48.0925	35.7641
BGIBMGA000795	240	51.7562	45.7526	12.6396	72.0193	94.9176	62.4126
BGIBMGA000796	474	39.0899	14.3923	16.9413	43.1688	53.312	35.2826
BGIBMGA000797	501	67.5693	33.5633	35.9363	57.2316	78.2059	59.4944
BGIBMGA000798	450	91.8495	50.8232	52.2405	100.025	103.062	68.705
BGIBMGA000799	1407	1.48287	1.12359	1.08641	1.34571	0.407922	1.02182
BGIBMGA000800	429	36.3362	42.8005	32.9138	37.412	31.9864	43.021
BGIBMGA000801	870	24.1064	41.098	34.3415	36.7043	36.1045	40.8361
BGIBMGA000802	1587	39.4485	41.0489	43.7856	50.1002	29.0961	28.5536
BGIBMGA000803	642	56	61.7194	35.8062	52.4836	41.4536	57.5322
BGIBMGA000804	210	2981.99	4493.56	4107.04	3340.06	3054.64	3744.07
BGIBMGA000805	228	23.77	27.0163	14.927	33.2816	14.946	24.5692
BGIBMGA000806	2262	97.7329	73.3969	122.567	125.233	122.961	93.7021
BGIBMGA000807	1989	0.666254	1.32518	1.22031	1.26972	0	0.688656
BGIBMGA000808	969	75.0083	52.7858	72.0385	89.5146	95.7934	81.9493
BGIBMGA000809	1884	96.0081	65.3716	91.7981	103.012	126.967	98.962
BGIBMGA000810	198	373.562	505.751	635.921	442.708	441.278	465.619
BGIBMGA000811	180	0	0	0	0	0	0
BGIBMGA000812	1974	2.26766	2.86374	2.09211	3.20121	3.41941	4.08014
BGIBMGA000813	954	41.0292	40.3248	30.2049	33.0252	42.0935	33.5992
BGIBMGA000814	3048	7.10883	3.20812	3.06367	4.83849	7.07457	3.83602
BGIBMGA000815	999	12.7153	7.22592	7.67179	10.9962	8.8475	7.53779
BGIBMGA000816	2187	4.94777	2.47093	2.30678	4.81669	5.7743	3.25445
BGIBMGA000817	1932	5.41982	4.98668	3.90776	7.12014	8.04634	6.04666
BGIBMGA000818	606	7.39573	7.14492	6.50211	5.63781	5.69658	6.87997
BGIBMGA000819	639	295.6	384.522	290.428	249.714	237.652	267.391
BGIBMGA000820	534	0	0	0	0	0	0
BGIBMGA000821	774	0	0	0	0	0.286973	0.269568
BGIBMGA000822	237	80.8289	98.673	105.278	94.5436	79.0587	49.5092
BGIBMGA000823	1230	0	0.164678	0.212305	0	0	0
BGIBMGA000824	636	0	0	0	0	0	0
BGIBMGA000825	1179	15.5518	11.264	13.1812	13.2832	12.7506	11.5045
BGIBMGA000826	2568	24.2104	21.2273	23.1279	18.353	21.9349	20.0846
BGIBMGA000827	1266	4.05938	3.8183	1.02554	1.98169	2.3104	4.62992
BGIBMGA000828	2400	11.102	10.233	14.1845	12.0164	10.5774	10.9855
BGIBMGA000829	3657	44.731	57.4947	54.1255	43.1801	33.4925	60.1189
BGIBMGA000830	423	12.896	12.343	13.9236	12.5656	6.72172	10.5234
BGIBMGA000831	168	199.354	181.265	87.6333	282.228	285.171	206.058
BGIBMGA000832	555	6.35271	12.9966	17.3759	18.9096	6.05824	6.56632
BGIBMGA000833	900	0	0	0.312965	0	0	0
BGIBMGA000834	1056	3.14063	3.56956	3.57927	2.47013	2.87986	3.60693
BGIBMGA000835	312	610.749	625.507	399.272	760.126	697.154	639.609
BGIBMGA000836	1161	16.9317	13.2413	10.0149	17.5929	18.1182	18.6249
BGIBMGA000837	1638	9.43364	9.77943	4.10132	6.09625	9.23971	9.42938
BGIBMGA000838	657	2.29709	2.61081	1.44253	1.78682	2.16654	0.67838
BGIBMGA000839	2241	81.4444	79.8768	88.4351	73.7524	64.2425	59.969
BGIBMGA000840	822	0.72163	1.36698	1.76232	2.09563	0.794054	0.497263
BGIBMGA000841	819	0	0	0.354184	0	0	0
BGIBMGA000842	648	1.67404	2.2832	0.981177	2.55226	2.21046	2.76852
BGIBMGA000843	1257	2.68232	1.60456	3.10292	1.99863	1.55343	2.62659
BGIBMGA000844	1512	0.795567	0.645872	0.9992	0.247537	0.625294	1.17474
BGIBMGA000845	645	34.0456	49.0396	34.0809	44.0506	35.9788	44.5977
BGIBMGA000846	3600	9.36775	6.51764	9.17233	10.2492	9.29639	10.0447
BGIBMGA000847	315	5.23827	1.48842	11.5133	7.13065	4.32299	9.47521
BGIBMGA000848	3393	4.84806	1.58947	3.6202	4.61963	5.95015	4.38469
BGIBMGA000849	1572	22.2769	8.52211	14.4899	18.4611	16.1425	15.8374
BGIBMGA000850	1302	21.933	13.0798	15.6723	21.2313	19.218	16.5131
BGIBMGA000851	1098	4.8222	9.44962	7.79685	7.42441	6.22102	6.70308
BGIBMGA000852	1131	23.0923	9.2955	11.044	18.3369	20.4691	15.2495
BGIBMGA000853	4722	34.5488	26.5521	29.1207	33.1807	35.3731	28.2963
BGIBMGA000854	729	13.025	14.1603	8.71289	11.7175	10.905	11.7069
BGIBMGA000855	4818	43.5279	30.9799	35.5491	44.1041	49.8818	37.0988
BGIBMGA000856	1110	0.984482	1.30543	0.961698	1.78685	1.08329	1.01758
BGIBMGA000857	192	12.2518	55.7003	8.9762	93.3963	40.4443	37.9913
BGIBMGA000858	4068	23.8915	26.1925	24.1842	21.2837	20.9553	19.7639
BGIBMGA000859	228	13.5828	34.7352	29.8541	66.5632	63.5207	31.589
BGIBMGA000860	240	28.7534	35.9484	46.3452	84.5444	50.6227	35.6643
BGIBMGA000861	450	0	2.0604	0.885432	0.658058	0	0
BGIBMGA000862	2091	2.91486	1.25355	0.808046	2.40218	2.25385	2.11715
BGIBMGA000863	1554	1.65175	1.1264	2.09758	2.03861	1.81752	1.93493
BGIBMGA000864	3330	4.47021	3.35111	6.34109	4.03948	4.23858	4.76798
BGIBMGA000865	1020	12.9346	23.1905	23.4908	15.0778	13.4309	18.0771
BGIBMGA000866	747	34.4946	49.1626	34.0974	34.2854	35.2454	43.5777
BGIBMGA000867	786	7695.61	10088.7	14328	10704	7910.62	7948.56
BGIBMGA000868	441	77.1479	105.506	67.0909	68.3046	68.3266	68.0724
BGIBMGA000869	204	0	0	0	0	0	0
BGIBMGA000870	474	2.75281	0	0	0	1.21164	1.13815
BGIBMGA000871	1482	4.88546	3.56958	6.30637	3.54687	4.22382	3.24625
BGIBMGA000872	2301	8.93224	6.68752	6.95964	9.10968	8.58061	8.13347
BGIBMGA000873	252	49.3293	39.2464	28.9126	24.174	62.422	22.9446
BGIBMGA000874	651	28.6002	20.4109	19.4918	24.2648	21.9562	18.5621
BGIBMGA000875	1596	9.71827	11.531	4.38155	5.58239	4.58298	6.07118
BGIBMGA000876	753	0.270775	0.615511	1.58705	0.884628	0	0.839639
BGIBMGA000877	942	12.6902	17.8574	7.37886	13.1616	14.4071	14.3661
BGIBMGA000878	2151	0	0	0.223756	0.166297	0.16803	0.315678
BGIBMGA000879	396	40.2391	43.9756	41.9535	37.9218	32.3567	48.7908
BGIBMGA000880	1620	14.0679	16.2278	15.0755	13.3764	13.0538	15.192
BGIBMGA000881	927	20.3554	28.5103	13.5575	11.8673	10.6336	13.389
BGIBMGA000882	405	82.8077	97.4784	92.0861	49.9201	56.949	66.4867
BGIBMGA000883	462	278.866	333.977	169.694	441.726	235.846	262.038
BGIBMGA000884	495	278.915	308.298	335.335	312.641	304.097	343.734
BGIBMGA000885	411	309.458	328.872	422.933	321.364	340.515	328.769
BGIBMGA000886	390	1738.57	2102.18	2460.91	1879.4	1738.18	1711.18
BGIBMGA000887	309	0	0	0	0	0	0
BGIBMGA000888	3624	1.73869	1.48211	2.16553	1.65677	1.67404	1.48265
BGIBMGA000889	396	0.773829	0	1.13388	1.68541	0	0
BGIBMGA000890	2535	6.18612	5.5088	6.0741	5.97277	6.31574	6.85555
BGIBMGA000891	1620	0.524921	0.835255	0.769158	0.457314	1.27073	0.651085
BGIBMGA000892	1530	8.29612	5.35168	6.40663	6.71486	9.00537	8.34331
BGIBMGA000893	1896	15.6389	13.8803	13.775	15.4044	16.5318	14.7118
BGIBMGA000894	4893	20.4806	16.5394	19.7898	19.0926	23.3733	24.5773
BGIBMGA000895	2121	0.155094	0.352552	0.113629	0.168899	0.34132	0.480928
BGIBMGA000896	969	59.2682	64.4915	29.3279	72.7967	45.3308	43.1841
BGIBMGA000897	1200	458.508	616.125	540.188	451.695	358.357	404.04
BGIBMGA000898	522	17.7636	29.2218	33.5633	21.89	16.9744	17.3945
BGIBMGA000899	2175	1.05592	1.71447	2.76289	0.98563	0.995906	1.48121
BGIBMGA000900	1095	20.188	11.757	12.957	20.713	19.6438	17.7626
BGIBMGA000901	465	23.3514	18.7726	23.3673	17.987	21.308	15.8948
BGIBMGA000902	348	73.8875	55.9857	76.6886	74.8763	77.9153	70.0076
BGIBMGA000903	1161	155.026	203.74	194.381	150.893	126.998	142.737
BGIBMGA000904	708	0	0	0	0.321204	0	0
BGIBMGA000905	834	1.41577	0.268188	0.691502	1.54179	1.03857	0.975583
BGIBMGA000906	315	98.2176	87.8167	72.9178	135.482	86.4599	105.581
BGIBMGA000907	1050	0.702868	0.599146	0.772427	0.765429	1.16011	0.908127
BGIBMGA000908	633	1.73257	2.75687	2.03097	1.13207	3.81291	2.86532
BGIBMGA000909	3714	0.592939	0.336959	0.0620589	0.784084	0.978672	0.525323
BGIBMGA000910	5340	48.8582	40.3652	25.3623	32.9707	57.2014	56.0956
BGIBMGA000911	1683	0.402049	0.571198	1.03095	1.09459	1.4378	1.66227
BGIBMGA000912	768	1.58144	1.49785	1.93105	1.43517	1.45013	2.17949
BGIBMGA000913	4152	1.88271	1.84026	3.20009	2.25531	2.07166	1.51789
BGIBMGA000914	831	6.16436	9.43148	6.2533	7.22942	4.69594	9.06732
BGIBMGA000915	984	3.62112	2.59937	4.74745	2.90568	4.40397	4.92484
BGIBMGA000916	288	19.9778	47.3047	41.4704	27.195	29.3105	29.2536
BGIBMGA000917	444	11.1488	16.8953	19.0589	11.4666	17.0385	13.4443
BGIBMGA000918	489	225.847	301.746	275.903	235.157	206.042	226.432
BGIBMGA000919	2094	14.7085	17.2536	10.8337	13.7049	14.4537	16.5038
BGIBMGA000920	936	10.7634	17.773	15.4738	14.1541	10.9497	10.9154
BGIBMGA000921	591	55.3131	83.3866	73.7325	54.7984	50.2977	61.5404
BGIBMGA000922	1017	24.1361	26.3934	21.1662	15.5317	19.114	22.1127
BGIBMGA000923	249	1395.16	2071.6	1762.98	1505.4	1045.05	1217.16
BGIBMGA000924	612	79.428	112.638	95.0296	72.6105	62.5428	80.2157
BGIBMGA000925	540	64.5934	90.5117	90.758	60.2249	60.366	70.4236
BGIBMGA000926	999	128.275	171.297	118.639	95.0966	114.812	126.21
BGIBMGA000927	1899	4.29748	2.09332	3.59831	4.67999	3.18469	2.53828
BGIBMGA000928	1608	9.84697	11.4325	8.9985	8.30201	8.03905	7.22315
BGIBMGA000929	375	17.3569	40.441	31.7909	27.4075	30.5581	19.7345
BGIBMGA000930	3081	12.6595	12.6266	11.6598	10.1287	11.144	11.1624
BGIBMGA000931	957	38.6941	55.6465	48.5982	30.9587	32.8021	38.5668
BGIBMGA000932	2010	5.51499	4.67775	5.54817	7.52975	7.33653	4.42422
BGIBMGA000933	366	0	0	0	0	1.00705	0
BGIBMGA000934	774	6.25918	8.00327	15.6679	9.37241	6.60039	7.54792
BGIBMGA000935	237	0	0	0	0	0	0
BGIBMGA000936	714	43.1391	56.9817	43.9915	33.3296	29.1868	40.0704
BGIBMGA000937	933	26.3054	26.6533	27.7882	16.6551	23.3359	27.6115
BGIBMGA000938	1614	6.00956	9.2269	8.03329	5.16668	5.68459	8.6091
BGIBMGA000939	864	0	0	0	0	0	0
BGIBMGA000940	888	1.956	1.72911	2.8661	2.1301	1.43487	1.57249
BGIBMGA000941	861	3.62024	0.514333	2.65234	4.68168	2.48973	4.20971
BGIBMGA000942	624	7.07878	3.6205	6.74208	5.78164	4.28407	4.75592
BGIBMGA000943	363	229.295	222.472	211.696	212.147	183.589	222.553
BGIBMGA000944	564	835.763	999.654	1613.68	1043.26	775.153	973.556
BGIBMGA000945	372	0	0	0	0	0	0
BGIBMGA000946	2886	4.43425	5.29184	4.54821	4.82893	5.18423	6.58856
BGIBMGA000947	495	93.4824	131.796	100.301	78.9947	59.5827	71.8092
BGIBMGA000948	549	18.9587	28.4041	20.2035	21.1154	16.1202	28.0581
BGIBMGA000949	1065	0.690623	0.588708	1.26495	0.188024	1.1399	1.07077
BGIBMGA000950	4044	20.3244	15.6641	22.123	20.4892	17.4654	15.4057
BGIBMGA000951	2433	1.66732	1.28862	1.17269	2.17887	1.83465	1.72338
BGIBMGA000952	807	1.97222	4.48313	4.33479	3.49011	3.25523	1.5289
BGIBMGA000953	180	38.6498	122.999	11.3266	50.5079	68.0459	39.9493
BGIBMGA000954	261	15.51	27.7015	9.73995	9.65171	9.75234	4.58043
BGIBMGA000955	273	32.9654	26.4477	22.7311	29.5643	32.0063	34.0738
BGIBMGA000956	1761	15.1808	18.9904	15.6689	17.7798	17.0196	18.8493
BGIBMGA000957	5172	17.2657	14.4542	19.9499	16.0326	17.451	13.6089
BGIBMGA000958	1311	22.9633	31.2888	27.1543	28.0783	20.0961	24.8459
BGIBMGA000959	375	4503.24	6108.57	7751.9	5159.23	3730	4179.23
BGIBMGA000960	462	0.576169	0	0.844251	0	0.633994	0.595542
BGIBMGA000961	279	0	0	0	0	2.00385	0
BGIBMGA000962	300	0	0	0	3.24253	4.9145	1.53881
BGIBMGA000963	2040	2.59099	1.01229	1.06778	2.55708	3.11831	2.51073
BGIBMGA000964	5865	7.53666	6.62593	9.77356	7.52114	6.73268	6.32434
BGIBMGA000965	2574	11.9805	5.34686	5.79032	9.63142	10.6981	8.55809
BGIBMGA000966	1365	1.53651	2.03741	4.12761	1.95215	2.25429	1.32348
BGIBMGA000967	255	0	0	0	0	0	0
BGIBMGA000968	168	0	0	0	0	0	0
BGIBMGA000969	210	0	0	0	0	0	0
BGIBMGA000970	660	13.3659	25.9364	21.9732	13.8455	13.2724	15.8371
BGIBMGA000971	429	99.0987	153.181	148.112	96.4079	98.8669	108.577
BGIBMGA000972	219	42.7086	17.6514	34.1347	38.0537	46.9949	24.0789
BGIBMGA000973	480	9.1561	12.8552	7.89194	16.4229	7.70443	8.35056
BGIBMGA000974	462	17.8612	12.4423	10.131	20.0785	17.1178	22.035
BGIBMGA000975	3762	9.15014	6.36335	6.97928	9.28207	8.27545	7.85991
BGIBMGA000976	4398	15.8441	16.3563	15.1139	15.2858	16.5372	14.2519
BGIBMGA000977	366	17.3887	22.8841	32.1846	14.9498	10.0705	25.5412
BGIBMGA000978	477	0.544512	0	0	0	0	0.562821
BGIBMGA000979	2085	8.85151	5.65897	7.75883	6.0246	7.3049	7.9238
BGIBMGA000980	396	30.9532	36.06	24.9454	22.7531	22.1388	22.3958
BGIBMGA000981	3783	0.290754	0.283254	1.33897	0.4071	0.319935	0.601061
BGIBMGA000982	993	0	0	0	0	0.207321	0
BGIBMGA000983	1680	1.2086	0.801302	0.590314	1.42585	0.775772	2.29027
BGIBMGA000984	216	0	0	0	0	0	0
BGIBMGA000985	786	0	0.290306	0	0.278157	0.281057	0
BGIBMGA000986	468	0.563074	0.639975	4.12532	0.613193	0.619586	1.16401
BGIBMGA000987	189	0	0	18.9913	7.05722	0	20.0949
BGIBMGA000988	1731	4.18617	5.08983	3.42359	3.49859	3.96356	4.52818
BGIBMGA000989	2001	1.24088	1.31633	0.484866	0.900888	0.910281	0.769565
BGIBMGA000990	873	48.6632	61.118	50.1417	41.6213	38.8767	53.0556
BGIBMGA000991	1476	28.8667	37.0596	24.317	24.3088	20.1899	27.6629
BGIBMGA000992	1290	0	0.46674	0.601727	0.298138	0	0.141488
BGIBMGA000993	1332	0	0	0	0.143519	0	0
BGIBMGA000994	990	0	0	0	0	0	0
BGIBMGA000995	639	28.364	33.0145	31.0458	20.8405	16.9214	24.3725
BGIBMGA000996	384	10.7247	8.43883	13.2971	13.4761	9.98552	19.6125
BGIBMGA000997	858	0	0	0	0	0	0
BGIBMGA000998	375	21.6961	20.7137	12.7164	16.0665	14.3241	23.3226
BGIBMGA000999	1212	1.76973	0.670474	1.51267	2.24845	2.2719	2.28654
BGIBMGA001000	564	0	0.469321	0.605055	0	0	0
BGIBMGA001001	582	2.75285	6.25763	6.33868	2.99787	1.73093	2.03244
BGIBMGA001002	1215	0.441119	0.835606	1.07727	0.640509	0.48539	1.21587
BGIBMGA001003	1263	125.636	166.088	90.709	87.1356	80.9388	99.3901
BGIBMGA001004	1524	283.575	337.92	410.898	243.692	279.072	290.55
BGIBMGA001005	1035	283.897	374.109	434.076	219.942	266.525	305.276
BGIBMGA001006	261	4.43142	2.51832	6.4933	0	0	0
BGIBMGA001007	2223	73.7031	99.9203	43.2632	61.9816	58.6578	80.4433
BGIBMGA001008	1623	106.543	148.242	106.533	93.8935	98.6765	129.4
BGIBMGA001009	2463	45.1436	49.2148	43.5846	35.6889	39.1746	38.5672
BGIBMGA001010	726	1.13912	1.94204	3.33827	1.55064	0.626722	0
BGIBMGA001011	2061	16.4108	22.2005	17.4777	16.3023	20.26	23.003
BGIBMGA001012	1968	0.168546	0.287348	0.246968	0.0917741	0	0.174214
BGIBMGA001013	1083	0.16912	0	0.991238	1.28921	0.186094	1.22365
BGIBMGA001014	1266	13.7179	16.0687	17.024	9.2987	13.7084	16.2047
BGIBMGA001015	552	95.2578	129.144	155.854	111.645	89.7769	100.227
BGIBMGA001016	465	0	1.94199	0.834547	0.62024	0	1.17739
BGIBMGA001017	405	2.95742	0	2.16673	0.805163	0	0
BGIBMGA001018	777	11.934	13.8587	6.8426	10.4534	8.56413	7.24024
BGIBMGA001019	630	23.7289	20.6238	14.3169	25.4609	22.6546	29.5764
BGIBMGA001020	438	1.27052	0	0	0	0	0
BGIBMGA001021	327	0	0	1.74619	0	0	0
BGIBMGA001022	573	274.345	383.699	325.254	347.899	262.426	281.487
BGIBMGA001023	387	11.3622	6.45698	2.37841	14.1412	7.1443	8.38875
BGIBMGA001024	2235	15.6636	13.061	17.3746	17.2969	17.4773	18.006
BGIBMGA001025	525	10.1881	12.6321	16.9641	13.6164	10.1914	13.8813
BGIBMGA001026	1491	3.23419	3.93846	8.80103	3.64785	4.19428	1.91025
BGIBMGA001027	462	15.5565	20.9554	26.1718	13.8039	13.9479	20.2484
BGIBMGA001028	1665	6.41029	3.932	5.51646	5.09713	5.48616	5.78445
BGIBMGA001029	600	13.8894	11.5197	11.001	14.7169	14.0442	16.6845
BGIBMGA001030	393	9493.65	12048.1	14921	10817.2	10274.3	12221
BGIBMGA001031	999	1351.18	1781.61	2200.43	1396.92	1292.97	1555.68
BGIBMGA001032	1677	46.7267	55.8613	44.8073	51.4353	43.7538	47.8806
BGIBMGA001033	717	14.199	17.1263	11.0397	11.3605	24.5521	20.0678
BGIBMGA001034	1011	147.735	186.965	143.057	117.153	155.874	171.743
BGIBMGA001035	1539	63.9172	77.4559	63.1449	41.3515	44.6008	56.5132
BGIBMGA001036	978	30.3459	42.5672	51.501	29.2821	29.1647	28.587
BGIBMGA001037	3597	35.4011	36.5012	36.465	31.9677	29.6976	26.4926
BGIBMGA001038	2886	10.6976	9.00873	7.71571	10.2615	11.8932	11
BGIBMGA001039	750	17.4248	24.1368	21.5429	17.4933	22.1695	18.2921
BGIBMGA001040	567	4.50466	5.58531	4.80044	7.13543	4.95675	4.65612
BGIBMGA001041	2277	15.2746	19.7243	20.9105	15.7751	14.2825	18.8272
BGIBMGA001042	3255	20.513	12.1834	10.7093	23.4	22.8934	19.4904
BGIBMGA001043	417	4627.27	6369.62	7525.69	4998.86	4119.57	5014.4
BGIBMGA001044	516	48.598	51.4445	49.5677	61.2254	48.2327	61.0665
BGIBMGA001045	879	4.84509	3.50432	4.19512	5.75601	6.05835	4.09745
BGIBMGA001046	273	1.93914	8.81589	0	0	0	2.00434
BGIBMGA001047	312	0	0	0	0	0	0
BGIBMGA001048	3588	7.55592	3.54499	3.21848	7.70222	8.26591	6.584
BGIBMGA001049	270	0	0	0	0	0	0
BGIBMGA001050	285	1.71436	1.9485	2.51203	3.73391	0	0
BGIBMGA001051	207	216.422	224.59	193.029	276.674	186.372	243.151
BGIBMGA001052	552	0.85433	1.94202	2.50367	0.465186	0.940072	0.883056
BGIBMGA001053	204	0	0	0	0	0	0
BGIBMGA001054	1179	37.0499	54.9335	67.023	46.9892	42.2782	49.4849
BGIBMGA001055	2064	5.51473	5.90454	6.79243	3.65557	5.45258	5.61755
BGIBMGA001056	1026	28.0314	15.8271	19.3445	25.4058	24.4767	19.0667
BGIBMGA001057	177	131.514	84.0797	84.3085	250.634	171.846	135.936
BGIBMGA001058	294	105.366	53.6223	64.5219	109.607	83.0622	86.152
BGIBMGA001059	1185	0	0	1.77635	0.330048	0.166745	0
BGIBMGA001060	633	207.908	260.327	237.623	213.961	165.099	205.229
BGIBMGA001061	1785	13.2579	16.0304	20.1155	15.7691	16.037	15.4531
BGIBMGA001062	366	48.5054	57.2103	63.0281	54.8161	35.2467	54.8662
BGIBMGA001063	1485	0	0	0.170043	0	0.255389	0
BGIBMGA001064	1728	10.6323	4.98898	9.00461	11.5787	10.9481	9.57831
BGIBMGA001065	426	0	0	0.981122	1.45835	0	0
BGIBMGA001066	474	0	0	0	0	0	0
BGIBMGA001067	819	0	0	0	0	0	0
BGIBMGA001068	858	1.81842	3.3585	1.33225	1.73274	3.50161	2.34946
BGIBMGA001069	2553	8.67014	6.68938	7.23306	9.30402	9.19211	9.68122
BGIBMGA001070	495	63.3433	74.3166	56.8872	51.736	55.648	61.7771
BGIBMGA001071	1260	0.140774	0.16	0.412547	0.153304	0.154902	0.291014
BGIBMGA001072	3402	2.55666	2.64167	2.17963	2.58174	3.58051	2.73872
BGIBMGA001073	1365	67.9905	58.3574	46.5294	64.5604	57.907	52.8068
BGIBMGA001074	3357	18.5292	10.0744	14.3698	18.6382	24.7987	17.008
BGIBMGA001075	1332	71.6928	53.474	61.6013	89.8426	80.3382	60.3453
BGIBMGA001076	981	71.1714	66.1049	92.2318	79.7981	68.4198	58.1397
BGIBMGA001077	1065	39.3655	48.2741	46.5502	44.5616	41.7965	40.1538
BGIBMGA001078	477	31.0372	21.6607	22.3402	32.0208	38.3463	30.3924
BGIBMGA001079	2934	49.4983	36.0202	38.6981	47.6182	60.9372	46.7162
BGIBMGA001080	408	128.949	136.623	111.019	119.799	114.634	88.1033
BGIBMGA001081	183	669.694	537.774	725.304	650.031	480.591	413.823
BGIBMGA001082	549	272.747	289.918	256.964	265.585	293.008	255.195
BGIBMGA001083	1869	24.4638	15.8305	16.3533	25.5717	26.5261	23.3484
BGIBMGA001084	1887	13.956	18.5726	16.3078	13.5629	16.4258	21.8205
BGIBMGA001085	3075	16.2587	9.9458	16.7676	19.9614	20.1125	15.0927
BGIBMGA001086	195	17.3932	6.58956	8.49535	31.569	31.8981	23.9708
BGIBMGA001087	240	175.396	176.474	257.005	203.533	148.704	181.294
BGIBMGA001088	321	1.24816	4.25588	5.48674	2.71852	2.74686	2.58026
BGIBMGA001089	165	31.9849	72.7065	93.7341	69.6637	70.39	44.0806
BGIBMGA001090	411	21.54	25.2978	27.3539	23.4572	22.1217	14.8428
BGIBMGA001091	2235	467.42	430.43	452.276	350.243	583.354	408.54
BGIBMGA001092	588	1.54848	2.19995	10.2103	0.843153	0.425972	2.40082
BGIBMGA001093	1101	80.046	82.8786	78.6791	86.2683	67.4729	68.5196
BGIBMGA001094	234	31.1943	31.9091	109.7	13.5883	10.2975	16.1216
BGIBMGA001095	192	0	0	0	0	0	0
BGIBMGA001096	8910	3.56877	1.51378	3.70301	3.27277	3.90814	3.19457
BGIBMGA001097	1854	56.7602	46.4897	55.8427	46.4083	53.6335	43.5825
BGIBMGA001098	1368	3.0651	4.20948	5.42692	2.7816	4.49696	3.16816
BGIBMGA001099	435	0	0	0	0	0	0
BGIBMGA001100	1797	4.66597	2.22735	2.05109	3.76014	5.64768	5.20869
BGIBMGA001101	1146	0.15781	0.538087	0.924945	0.515569	0.694592	0.489348
BGIBMGA001102	1296	5.71758	8.50988	4.98684	4.00275	4.79346	5.90983
BGIBMGA001103	480	98.5627	140.795	80.4978	97.9511	66.3766	89.6293
BGIBMGA001104	171	224.002	148.513	205.141	213.447	225.943	221.886
BGIBMGA001105	879	11.452	14.2676	18.7167	13.1908	12.6014	14.3411
BGIBMGA001106	480	4290.98	5733.41	8085.29	5482.33	4363.08	4149.67
BGIBMGA001107	969	80.6437	76.8597	48.1206	64.332	78.4736	91.5904
BGIBMGA001108	450	6.04273	2.0604	4.42716	7.8967	3.32459	6.24591
BGIBMGA001109	201	0	17.7689	30.5439	11.3502	0	0
BGIBMGA001110	537	3.57125	3.04424	3.92467	9.72279	2.94725	1.38425
BGIBMGA001111	750	6.5343	2.16612	3.59048	5.33693	0.898762	0.844252
BGIBMGA001112	756	0.538607	0.306083	1.97303	0.586547	0.296331	0
BGIBMGA001113	264	2.14093	0	0	2.33149	0	2.21292
BGIBMGA001114	252	0	0	0	0	0	0
BGIBMGA001115	1008	22.3724	35.515	31.6983	19.7326	19.7349	22.1691
BGIBMGA001116	1353	5.95147	8.08772	6.82481	6.90388	8.11477	6.95396
BGIBMGA001117	1818	18.421	26.5898	92.8527	19.6594	17.2293	21.4205
BGIBMGA001118	825	25.6138	25.0308	19.2919	22.4192	17.6482	21.0316
BGIBMGA001119	1332	158.146	186.185	164.721	145.958	143.42	184.986
BGIBMGA001120	183	0	0	21.3325	0	0	0
BGIBMGA001121	1965	21.0198	19.6689	23.9967	23.4423	22.9436	22.5118
BGIBMGA001122	789	0	0	0	0	0	0
BGIBMGA001123	3015	31.2547	28.7312	27.5867	26.5497	24.2661	21.9744
BGIBMGA001124	1899	37.1864	40.6701	48.9627	33.8106	28.7587	35.6265
BGIBMGA001125	891	32.2413	31.4799	28.8529	29.9268	32.1437	36.9039
BGIBMGA001126	1572	24.1242	24.3312	28.6613	22.8396	25.828	20.7795
BGIBMGA001127	510	2.91476	1.65642	2.13548	2.11613	1.0691	2.00851
BGIBMGA001128	210	80.5945	10.1779	13.1215	53.636	54.1952	41.6522
BGIBMGA001129	2016	7.79387	5.03525	5.65001	9.29168	8.03443	6.61435
BGIBMGA001130	1062	25.9889	25.5999	21.0716	27.5474	22.1152	23.8183
BGIBMGA001131	1128	28.9591	40.0456	47.6197	32.0623	23.014	31.0969
BGIBMGA001132	894	145.209	143.003	124.696	141.241	155.752	167.016
BGIBMGA001133	198	0	0	0	0	0	0
BGIBMGA001134	534	0	0	0	0	0.495673	0
BGIBMGA001135	2991	13.1216	10.1849	10.4732	13.0697	9.03875	7.00194
BGIBMGA001136	348	110.831	153.961	144.355	87.1694	75.6569	90.1613
BGIBMGA001137	762	6.9266	9.38654	5.85545	7.83324	8.79434	7.43487
BGIBMGA001138	1215	11.175	13.8711	10.3418	11.5292	9.8696	11.5508
BGIBMGA001139	1422	20.1383	12.346	10.3726	17.5446	20.8164	16.7785
BGIBMGA001140	1623	15.8191	11.7879	24.1005	19.6229	17.9831	15.4847
BGIBMGA001141	1176	41.9054	33.8962	49.7501	49.1329	44.0916	39.2043
BGIBMGA001142	1536	18.9728	16.2364	19.7875	18.96	20.6313	19.2647
BGIBMGA001143	2064	20.7002	17.2594	11.8282	16.6242	16.8854	17.7614
BGIBMGA001144	2268	0.864291	0.573025	0.738752	1.09809	0.792527	0.37223
BGIBMGA001145	1518	13.1235	5.40055	4.14432	9.85627	12.5733	10.2905
BGIBMGA001146	1155	36.2654	44.5939	21.9886	26.5559	21.6726	35.0612
BGIBMGA001147	1398	26.2703	24.6223	38.6758	29.6932	10.6859	16.9871
BGIBMGA001148	720	1.15237	1.30975	0.844272	0.313734	0.63401	2.38223
BGIBMGA001149	1545	14.8547	18.5214	9.74611	11.4687	6.70898	7.56249
BGIBMGA001150	759	28.124	32.2694	34.9301	35.0026	27.7046	33.4993
BGIBMGA001151	762	9.32427	11.2033	7.80726	9.28384	13.4847	12.1161
BGIBMGA001152	1539	155.784	200.221	162.349	171.833	131.842	154.231
BGIBMGA001153	612	2.91479	8.69628	2.1355	6.74524	4.81098	4.89579
BGIBMGA001154	1713	8.57072	12.0926	7.79496	7.93891	8.78049	13.0338
BGIBMGA001155	1038	2.13894	5.87508	5.48478	3.88221	4.11882	5.34292
BGIBMGA001156	1035	0	0	0	0	0	0
BGIBMGA001157	681	16.5172	13.4599	10.9596	16.6298	9.25892	13.5292
BGIBMGA001158	396	0	0	0	0	0	0
BGIBMGA001159	1206	29.9688	42.6614	48.478	40.553	34.9355	35.5769
BGIBMGA001160	2094	9.51725	9.11851	6.68461	11.9062	11.1648	11.6259
BGIBMGA001161	360	452.954	545.036	808.415	655.627	457.663	489.778
BGIBMGA001162	1671	938.154	1017.45	621.108	832.842	1046.58	1040.5
BGIBMGA001163	1101	0	0	0	0	0	0
BGIBMGA001164	747	52.5632	54.7635	53.7536	43.8257	32.5342	41.3139
BGIBMGA001165	1839	25.0036	23.9748	26.5121	26.536	25.412	20.6755
BGIBMGA001166	2832	22.4005	24.0454	22.4623	22.2383	19.7314	20.4057
BGIBMGA001167	1431	84.9298	97.7682	70.4781	71.379	79.9887	75.3878
BGIBMGA001168	1848	163.668	169.371	231.871	176.562	171.239	171.321
BGIBMGA001169	1080	15.273	14.6586	12.6816	15.5235	12.8844	15.0849
BGIBMGA001170	348	4.10486	1.16637	6.01479	3.35267	0	3.18216
BGIBMGA001171	684	4.95516	4.92792	3.63036	4.04716	9.20105	6.40222
BGIBMGA001172	810	12.2653	7.24903	6.82943	14.4256	12.1467	11.9171
BGIBMGA001173	957	289.613	418.919	202.492	202.091	360.823	398.727
BGIBMGA001174	657	10.1728	12.6811	10.0977	9.29148	9.38835	14.5852
BGIBMGA001175	1407	34.1059	34.8313	36.2137	31.2205	28.9625	33.2091
BGIBMGA001176	510	12.1448	18.7727	19.2193	10.0516	11.2255	13.5574
BGIBMGA001177	1527	1.34837	1.2771	1.48181	2.20257	1.23641	1.39371
BGIBMGA001178	312	167.788	88.4864	159.316	133.022	174.288	101.283
BGIBMGA001179	354	50.312	45.9708	14.4552	55.8645	31.48	40.7872
BGIBMGA001180	399	26.6698	36.3746	26.7969	30.7032	28.5079	14.9647
BGIBMGA001181	234	9.35828	7.09092	4.57085	0	0	0
BGIBMGA001182	3951	155.8	154.847	229.57	161.674	160.391	128.519
BGIBMGA001183	3477	21.4835	18.7907	18.6347	20.9226	23.0399	21.9242
BGIBMGA001184	183	0	0	0	0	0	0
BGIBMGA001185	1197	17.8149	18.036	16.8907	13.8575	16.1435	19.1876
BGIBMGA001186	237	92.8035	146.308	135.984	84.7632	102.117	95.924
BGIBMGA001187	2505	1.48593	1.68887	1.60932	1.68855	2.91468	1.80301
BGIBMGA001188	2418	25.5149	31.289	23.3175	21.7901	19.7268	25.9564
BGIBMGA001189	330	87.3876	79.4579	167.316	77.4015	69.2337	108.391
BGIBMGA001190	1902	57.6946	52.1409	61.5763	60.4464	58.5719	46.6941
BGIBMGA001191	1650	20.9724	24.6546	27.2659	23.9587	17.9867	18.171
BGIBMGA001192	492	32.0015	32.2655	31.7651	29.7911	23.2862	30.41
BGIBMGA001193	807	7.39581	5.32372	4.69602	2.41623	2.71269	1.01927
BGIBMGA001194	6588	14.4607	13.2332	15.0132	12.3497	12.7347	12.6363
BGIBMGA001195	453	84.176	115.349	104.972	84.5169	72.2599	81.4528
BGIBMGA001196	642	0	0	0	0	0	0
BGIBMGA001197	1608	16.7293	19.9768	16.6007	14.7591	14.447	18.0579
BGIBMGA001198	861	2.03638	3.34316	2.98388	1.72483	2.98768	3.27422
BGIBMGA001199	390	0	0.907677	0	0	0.878758	0
BGIBMGA001200	291	0	0	0	3.52321	0	0
BGIBMGA001201	555	2361.94	3099.92	5068.81	2920.84	2735.06	2560.43
BGIBMGA001202	1554	2229.53	2593.98	4018.16	2652.35	3061.68	2822.38
BGIBMGA001203	426	6.0262	6.08819	2.94337	1.45835	1.47356	2.76837
BGIBMGA001204	705	19.88	26.9792	26.5212	24.5576	19.9162	23.6154
BGIBMGA001205	1086	6.7418	8.04568	12.8423	6.60769	5.93474	9.58168
BGIBMGA001206	1611	160.808	179.528	210.859	150.153	140.674	137.493
BGIBMGA001207	348	18.4719	10.4973	10.5259	12.2931	13.5505	15.9108
BGIBMGA001208	2349	13.9995	17.8019	13.7094	12.3776	12.4304	17.4789
BGIBMGA001209	1272	24.637	35.4372	44.0545	26.5267	30.7855	38.8455
BGIBMGA001210	1551	1.76579	1.50521	1.13198	1.68259	1.21438	0.798509
BGIBMGA001211	3150	55.2044	56.9512	58.4125	44.7313	56.4138	51.9491
BGIBMGA001212	462	32.8416	54.3532	54.8763	36.3922	26.6277	36.3281
BGIBMGA001213	207	0	0	0	0	0	0
BGIBMGA001214	324	0	0	0	0	1.34172	1.26035
BGIBMGA001215	825	0	0	0	0	0	0
BGIBMGA001216	204	4.9489	5.62479	7.25155	5.38939	0	0
BGIBMGA001217	618	14.3627	22.4459	23.6762	15.2501	15.4091	20.4128
BGIBMGA001218	2523	59.6812	50.8558	119.574	55.2199	56.2893	57.4473
BGIBMGA001219	1032	17.9537	27.3436	26.0442	22.0934	17.3849	25.238
BGIBMGA001220	1098	20.9516	13.7965	15.1064	26.076	22.5055	24.4061
BGIBMGA001221	408	37.1547	46.3691	38.4298	29.3546	16.8344	29.3678
BGIBMGA001222	762	14.1196	21.4982	21.47	13.0554	15.8298	18.7249
BGIBMGA001223	1398	38.9696	49.9521	60.203	33.7608	35.0717	44.9128
BGIBMGA001224	978	0.960313	1.52805	2.25141	1.67326	1.69071	1.38964
BGIBMGA001225	285	0	0	0	0	0	1.77201
BGIBMGA001226	2541	1.33582	1.22907	0.559246	1.10836	1.39989	1.44649
BGIBMGA001227	639	120.974	78.4581	25.5377	110.529	85.7352	70.2918
BGIBMGA001228	1347	105.218	117.37	64.4137	111.608	71.9852	83.6167
BGIBMGA001229	201	0	0	0	0	0	0
BGIBMGA001230	1512	26.1401	30.7435	36.4708	34.4076	26.3874	21.8502
BGIBMGA001231	1602	15.4187	17.7662	16.6719	18.0649	14.977	22.9715
BGIBMGA001232	381	158.534	246.921	168.385	136.106	110.759	169.067
BGIBMGA001233	915	41.607	52.9927	28.1853	28.2336	35.1998	41.7094
BGIBMGA001234	741	20.4851	12.5853	30.0165	22.007	30.7654	18.8848
BGIBMGA001235	699	117.422	100.009	134.654	100.402	48.9071	41.5951
BGIBMGA001236	345	317.302	502.274	480.283	311.333	254.659	308.488
BGIBMGA001237	1281	81.161	72.0079	51.3719	98.7567	77.6116	62.9175
BGIBMGA001238	2058	33.1955	33.6281	40.6515	29.5139	28.3217	34.8089
BGIBMGA001239	855	32.1974	38.1519	39.4826	32.8251	26.6344	31.8638
BGIBMGA001240	909	4.84978	7.66904	5.56146	4.36293	4.87246	3.4872
BGIBMGA001241	1977	24.1475	33.5443	23.22	21.8227	18.8211	19.3262
BGIBMGA001242	1932	7.74259	6.64891	9.20214	4.59062	7.85702	8.18078
BGIBMGA001243	531	3667.23	4979.78	6496.6	4255.03	3439.02	3738.38
BGIBMGA001244	1482	7.32818	5.81709	5.45416	7.34708	5.50376	5.04973
BGIBMGA001245	1626	2.19536	1.9011	3.98275	1.36615	2.18563	3.02558
BGIBMGA001246	741	3.04508	5.03412	3.65065	2.71319	4.87373	2.86134
BGIBMGA001247	1473	0.351436	0.266288	0.343302	0.255144	0.128902	0
BGIBMGA001248	2097	0	0	0.115069	0	0	0.0811709
BGIBMGA001249	963	8.4219	14.9147	10.0446	9.38481	10.3447	12.754
BGIBMGA001250	906	14.6115	13.7189	12.4116	13.8366	22.1363	19.4804
BGIBMGA001251	525	43.9939	41.0545	29.1782	30.7631	37.7082	44.0371
BGIBMGA001252	849	86.4279	102.423	103.339	75.7985	55.5395	75.7552
BGIBMGA001253	384	30.5242	46.8824	25.3854	39.5299	35.4032	39.225
BGIBMGA001254	2118	3.18442	2.03035	3.07278	3.63702	4.35865	3.29149
BGIBMGA001255	1824	5.68937	4.17186	3.63043	4.49693	5.14966	5.88067
BGIBMGA001256	5331	4.81321	1.51594	2.20929	4.67325	4.53054	4.2258
BGIBMGA001257	1419	10.1552	11.9593	5.91624	8.52749	8.2125	7.71441
BGIBMGA001258	660	46.6176	60.3947	47.7679	53.6071	45.5568	56.2721
BGIBMGA001259	1761	2.10049	1.3022	1.53891	2.80733	1.68095	1.67769
BGIBMGA001260	333	33.0508	33.6786	25.0494	37.2337	51.4166	36.5181
BGIBMGA001261	2562	25.2807	22.2845	34.5492	23.9608	21.5051	21.3086
BGIBMGA001262	738	10.5785	10.1248	6.93442	18.1895	16.5413	19.5664
BGIBMGA001263	885	0.218291	1.24052	0.959575	0.237721	0.480398	0.676892
BGIBMGA001264	765	40.2774	45.7782	41.5455	50.211	41.9871	44.6446
BGIBMGA001265	3432	44.1185	47.7885	56.4811	35.8084	34.2054	33.2257
BGIBMGA001266	642	219.927	250.349	219.313	237.655	196.438	195.399
BGIBMGA001267	2733	31.3893	34.4736	34.3665	26.5656	29.9472	26.6727
BGIBMGA001268	4518	21.1926	11.3972	11.058	23.0789	20.1724	17.1324
BGIBMGA001269	624	46.0121	39.8255	30.5987	51.6493	47.9037	36.584
BGIBMGA001270	1146	6.94363	8.78876	10.6369	8.59281	4.3412	6.52464
BGIBMGA001271	2817	10.1267	7.95338	15.172	13.0726	10.3919	10.2908
BGIBMGA001272	2214	137.194	97.5096	71.7418	143.768	158.45	127.206
BGIBMGA001273	699	6.9072	14.6771	7.04071	7.19496	3.96544	9.93315
BGIBMGA001274	1419	127.858	149.63	48.7642	108.859	82.5289	119.004
BGIBMGA001275	1230	4.78137	4.4463	4.03379	2.68237	4.30465	4.49285
BGIBMGA001276	1377	133.576	171.553	154.316	174.724	168.737	194.002
BGIBMGA001277	1359	10.1679	12.7268	7.73232	11.0729	15.7204	14.6339
BGIBMGA001278	912	42.2032	58.9446	91.9905	56.4778	50.3665	60.7674
BGIBMGA001279	330	22.1382	25.1617	23.9022	19.0332	39.7453	37.3347
BGIBMGA001280	438	21.5988	20.9385	19.5476	16.6033	25.8636	28.2346
BGIBMGA001281	1599	5.75449	3.51243	4.84057	2.78519	3.16601	2.97399
BGIBMGA001282	1596	11.8542	16.629	16.7438	11.0485	11.0462	13.0254
BGIBMGA001283	630	62.1138	78.5291	88.9692	55.482	43.7732	62.3989
BGIBMGA001284	729	0	0	0	0	0	0
BGIBMGA001285	240	0	0	0	0	3.16392	0
BGIBMGA001286	939	7.48338	7.35603	8.89077	9.47099	6.89911	7.31689
BGIBMGA001287	315	32.7392	23.8147	34.54	22.8181	23.056	6.76801
BGIBMGA001288	912	18.687	17.6595	19.075	25.6094	19.4073	14.1067
BGIBMGA001289	510	24.2896	42.5147	32.744	42.8516	33.142	25.6085
BGIBMGA001290	1080	3.90309	4.8219	6.46511	5.91373	6.90904	7.19163
BGIBMGA001291	1527	2.47201	2.80962	3.2929	2.32494	2.59646	2.67127
BGIBMGA001292	588	75.4883	94.5978	60.6947	114.669	82.2125	80.8275
BGIBMGA001293	1935	4.29399	1.36652	1.88757	1.964	3.02396	2.92932
BGIBMGA001294	1869	4.4642	3.75468	4.57892	3.79201	5.79643	4.24516
BGIBMGA001295	486	0.527135	0	1.54481	0.574054	2.9002	2.17944
BGIBMGA001296	1410	47.95	55.8997	59.9652	65.5073	37.8424	49.9445
BGIBMGA001297	1569	2.28704	2.84695	6.86191	2.4906	2.51657	2.58908
BGIBMGA001298	423	4.75117	4.62862	2.98364	4.43491	0	3.5078
BGIBMGA001299	1290	22.4491	20.2254	9.42705	15.056	16.1167	13.2998
BGIBMGA001300	843	1.39583	2.11528	2.72705	0.760035	0.511973	0.721382
BGIBMGA001301	1239	73.1077	82.276	66.7155	50.991	66.2208	57.8992
BGIBMGA001302	498	4283.11	4755.43	4352.66	4017.91	4453.15	4548.9
BGIBMGA001303	1773	21.4128	24.1218	18.3257	15.5802	22.6235	27.9108
BGIBMGA001304	345	0	0	0	0	0	0
BGIBMGA001305	288	3.32964	0	2.43944	5.43901	7.32762	0
BGIBMGA001306	1071	0	0	0	0	0	0
BGIBMGA001307	465	411.212	493.266	528.268	353.537	501.992	529.238
BGIBMGA001308	660	21.1898	25.5659	17.6741	17.0407	15.4247	25.2719
BGIBMGA001309	957	44.4192	41.9592	38.1843	36.9784	38.6673	43.8722
BGIBMGA001310	2439	2.39449	3.55309	5.068	3.18709	3.80583	3.91876
BGIBMGA001311	258	0	0	3.36238	0	0	0
BGIBMGA001312	1017	21.5762	14.5475	14.2001	17.3238	21.1261	17.0098
BGIBMGA001313	1650	8.4301	6.07602	6.62817	5.82175	5.31682	2.97536
BGIBMGA001314	567	6.14271	3.72354	10.2009	7.13543	6.30859	9.31224
BGIBMGA001315	699	6.60689	10.9225	3.08031	6.86791	7.60042	5.27699
BGIBMGA001316	1206	6.08277	10.1173	4.3478	9.53237	9.63175	7.66744
BGIBMGA001317	858	0.227303	0.516692	0.333063	0	0.250115	0.234946
BGIBMGA001318	219	3665.18	3750.93	4147.37	4566.44	3588.7	3720.19
BGIBMGA001319	225	4438.01	5407.01	5640.05	5157.55	4797.54	4924.59
BGIBMGA001320	816	73.3563	134.173	55.1676	0.264522	8.01839	21.843
BGIBMGA001321	711	9.96898	8.33123	8.59259	12.1335	9.0337	6.97048
BGIBMGA001322	225	39.0233	32.2566	31.1892	46.36	35.1325	29.3348
BGIBMGA001323	765	58.5613	72.5826	48.5345	42.7082	58.607	62.4476
BGIBMGA001324	711	0.293205	0.333249	1.28889	0	0	0
BGIBMGA001325	681	1102.29	1484.49	1077.69	898.69	1444.39	1574.22
BGIBMGA001326	900	7.26194	7.03994	8.45005	4.88454	7.99076	10.5969
BGIBMGA001327	591	49.9354	68.5429	77.1095	44.759	53.679	59.9522
BGIBMGA001328	1371	77.3222	63.2695	51.1432	86.7015	72.7475	59.9086
BGIBMGA001329	213	55.451	77.5682	81.2516	97.5476	89.1775	96.9955
BGIBMGA001330	2205	21.4703	22.545	23.078	20.6306	21.1727	25.2639
BGIBMGA001331	891	24.0187	27.7909	38.3648	38.1744	15.4766	13.196
BGIBMGA001332	597	1.13476	0.859828	0.554251	0.411922	0.416217	0
BGIBMGA001333	1014	11.9292	21.2763	63.7337	6.19572	7.87588	9.67458
BGIBMGA001334	1704	20.1183	22.528	23.6704	25.5785	20.9379	21.5119
BGIBMGA001335	1776	24.1143	33.5341	25.219	20.8026	23.5168	26.3913
BGIBMGA001336	1140	11.4351	8.12305	17.6866	14.7014	4.54379	6.89479
BGIBMGA001337	603	25.3345	22.0194	14.7397	20.2864	31.1568	41.9752
BGIBMGA001338	1098	47.8894	54.6188	38.0096	43.6411	60.5635	57.7496
BGIBMGA001339	597	36.6907	51.1598	62.0761	51.9022	45.3676	50.0446
BGIBMGA001340	1071	15.9459	22.0212	21.6066	14.3776	15.2822	20.2038
BGIBMGA001341	663	29.148	41.5951	34.6426	28.5682	29.5787	28.1195
BGIBMGA001342	693	21.2799	29.3688	35.6355	29.7951	25.0881	29.5367
BGIBMGA001343	606	33.6506	35.3043	42.2637	31.8133	28.4829	32.4887
BGIBMGA001344	768	8.9615	8.68755	6.95179	9.18508	8.99082	5.99359
BGIBMGA001345	189	6.48041	14.7309	9.49564	28.2289	7.13079	6.69831
BGIBMGA001346	4875	0.190955	0.180862	0.279804	0.207952	0.455259	0.427648
BGIBMGA001347	663	596.886	722.944	866.066	757.585	745.17	789.355
BGIBMGA001348	1788	6.00637	5.12001	4.40052	6.54099	11.153	8.24544
BGIBMGA001349	660	18.9078	16.3029	17.6741	20.2358	34.7953	27.2936
BGIBMGA001350	1524	5.51835	4.096	2.47529	2.94344	4.83296	4.30702
BGIBMGA001351	1023	905.553	1153.21	845.232	753.304	934.92	957.014
BGIBMGA001352	621	109.084	81.0343	62.1599	96.2774	101.596	98.7504
BGIBMGA001353	843	101.663	101.798	78.7436	114.512	137.977	132.494
BGIBMGA001354	783	0.513491	0.58362	1.12862	1.95719	0	0.265378
BGIBMGA001355	309	23.4005	10.9515	12.1018	17.9883	42.4102	25.6102
BGIBMGA001356	435	18.0182	11.7023	9.42922	29.433	30.4479	33.9224
BGIBMGA001357	888	0.217334	0	0.318455	0.473356	0.239145	0.224641
BGIBMGA001358	633	0	0	0	0	0	0
BGIBMGA001359	213	0	0	0	0	0	0
BGIBMGA001360	426	0	0	0	0	0	0
BGIBMGA001361	1056	0	0	0	0	0	0
BGIBMGA001362	183	43.6757	41.3672	0	39.636	56.0689	45.1443
BGIBMGA001363	246	7827.95	9797.62	13355.9	8930.09	7443.26	8316.53
BGIBMGA001364	2406	22.886	22.9424	29.3799	27.2022	23.1029	18.5616
BGIBMGA001365	3297	2.01864	0.928657	3.09873	1.72725	2.06257	2.18587
BGIBMGA001366	729	4.53045	6.7583	4.5639	3.39191	2.49256	2.04872
BGIBMGA001367	996	215.477	209.705	150.717	107.312	128.671	114.853
BGIBMGA001368	1449	0	0	0.34992	0	0.131387	0
BGIBMGA001369	855	0	0	0	0	0	0
BGIBMGA001370	3084	27.7702	7.80271	16.337	27.8249	27.3198	17.0196
BGIBMGA001371	2094	49.7099	15.0187	25.2402	45.312	50.5446	33.902
BGIBMGA001372	5571	43.7638	21.9426	33.849	45.1556	47.6074	29.0594
BGIBMGA001373	1176	71.7285	58.5796	87.847	79.7785	73.3738	53.7478
BGIBMGA001374	888	0.652001	1.23508	0.636911	1.18339	0.717436	0.898565
BGIBMGA001375	1134	3.99615	3.0885	3.27908	4.00369	1.40711	3.1392
BGIBMGA001376	360	39.8828	16.1892	33.3941	48.6032	47.0202	26.501
BGIBMGA001377	1344	0.260802	0.14821	0	0	0.143488	0.269571
BGIBMGA001378	393	0	0	0	0	0	0.812458
BGIBMGA001379	1674	2.42706	1.72408	2.22271	2.75322	3.89469	3.03131
BGIBMGA001380	4134	36.2757	26.7414	30.0413	35.8795	35.3795	26.7043
BGIBMGA001381	1233	9.53485	6.23952	4.44541	10.5409	8.90212	4.33043
BGIBMGA001382	414	60.8682	53.897	65.3364	60.1199	63.8619	53.4045
BGIBMGA001383	1071	52.1242	42.0936	37.9371	52.469	66.6002	62.9153
BGIBMGA001384	495	28.0958	22.6433	28.4436	30.0403	30.3534	22.1764
BGIBMGA001385	1413	10.9433	9.22362	6.84645	11.3818	14.3417	12.7093
BGIBMGA001386	1098	141.008	154.218	179.328	134.364	169.431	158.124
BGIBMGA001387	486	0	0	0	0	0	0.54486
BGIBMGA001388	342	23.518	30.3749	7.83194	9.31319	354.062	424.298
BGIBMGA001389	342	0	0	0	0	0	0
BGIBMGA001390	3537	6.11047	3.34576	3.85592	6.02292	6.13479	4.05695
BGIBMGA001391	945	26.4813	22.8015	37.9208	30.1492	20.0882	16.5889
BGIBMGA001392	534	50.9024	48.1266	54.7848	56.9048	36.1842	45.6298
BGIBMGA001393	2166	0	0	0	0	0	0
BGIBMGA001394	195	127.55	197.687	237.87	132.59	216.907	131.839
BGIBMGA001395	579	175.213	220.318	242.216	158.432	157.902	170.861
BGIBMGA001396	1119	21.4456	30.0988	15.4739	22.6467	13.5867	15.2816
BGIBMGA001397	585	0.780335	0.443454	0.571707	0.849792	0	0.806574
BGIBMGA001398	1308	5.79009	1.98956	6.31377	8.65167	6.8157	6.40232
BGIBMGA001399	1011	51.3943	69.3004	71.7983	57.7742	31.8233	35.6053
BGIBMGA001400	3243	0.146751	0.0555976	0.645094	0.213083	0	0
BGIBMGA001401	1113	4.08847	7.24908	2.63594	4.09619	2.51933	5.07113
BGIBMGA001402	1089	208.287	195.115	181.643	169.022	267.082	213.555
BGIBMGA001403	2106	2.57924	3.10916	4.92457	3.65997	1.11804	1.53495
BGIBMGA001404	825	0.239381	0.272074	1.05229	0.782065	0	0.24743
BGIBMGA001405	975	0.38562	1.09571	0.282521	0.629915	0.636482	0.398586
BGIBMGA001406	1623	96.905	81.0866	88.7267	80.2031	110.204	85.1118
BGIBMGA001407	1269	12.8417	18.7204	15.5443	13.6807	15.9737	12.985
BGIBMGA001408	2112	21.1144	20.9872	31.0528	27.2362	19.9757	17.234
BGIBMGA001409	210	0	0	0	0	0	0
BGIBMGA001410	3165	2.56048	2.33955	1.83913	2.02294	1.49159	1.34923
BGIBMGA001411	1062	147.097	189.045	189.644	171.134	158.238	195.561
BGIBMGA001412	303	0	0	0	0	1.59512	1.49837
BGIBMGA001413	165	159.925	206.002	281.202	267.044	11.7317	11.0201
BGIBMGA001414	708	0.294951	0	0.864373	0	0.324552	0.304868
BGIBMGA001415	2742	130.793	141.533	166.245	126.744	124.585	133.617
BGIBMGA001416	9024	23.4449	12.9882	14.5959	23.2741	30.045	24.0416
BGIBMGA001417	1512	47.3931	44.0485	46.6293	51.3639	40.5191	45.4624
BGIBMGA001418	243	0	0	0	0	0	0
BGIBMGA001419	1089	2.68758	4.58195	0.984517	1.82925	71.7148	102.437
BGIBMGA001420	234	0	0	0	0	0	0
BGIBMGA001421	255	0	0	0	0	0	0
BGIBMGA001422	822	2.64598	2.46056	7.40176	2.61954	0.794054	1.74042
BGIBMGA001423	6084	9.65775	5.45964	8.03886	9.71893	9.34733	7.52606
BGIBMGA001424	339	10.9165	8.68516	12.7966	10.6993	18.0181	7.89847
BGIBMGA001425	750	26.6817	28.7785	19.1492	24.9057	23.3678	28.4231
BGIBMGA001426	1911	0	0.0989809	0.127608	0.0948386	0	0.0900154
BGIBMGA001427	1761	10.6934	12.3709	13.0108	12.685	11.0312	14.3097
BGIBMGA001428	1947	8.69942	10.4692	9.49787	10.2168	9.66636	9.60903
BGIBMGA001429	186	13.7278	15.6026	10.0575	7.47482	15.1055	7.09467
BGIBMGA001430	2523	17.1159	20.7649	13.2443	19.477	22.9249	25.3775
BGIBMGA001431	861	18.5537	16.4587	17.2402	16.2627	21.1627	17.7743
BGIBMGA001432	381	60.3939	60.0619	49.1635	62.1156	57.2253	68.4937
BGIBMGA001433	222	77.9013	42.1622	59.7916	56.5568	146.948	107.361
BGIBMGA001434	333	76.3587	56.9946	86.8379	60.815	82.7682	70.6802
BGIBMGA001435	1431	64.0911	54.6676	69.0579	62.9349	68.5236	60.9865
BGIBMGA001436	1233	5.20083	9.03088	8.25575	4.87711	6.35866	7.16761
BGIBMGA001437	933	152.531	208.823	199.896	135.24	114.884	149.861
BGIBMGA001438	1326	25.7037	26.5035	33.5862	25.8272	15.8911	22.7334
BGIBMGA001439	588	0	0	0	0	0	0
BGIBMGA001440	390	7.18747	5.44606	8.19132	8.69691	10.5451	7.42915
BGIBMGA001441	594	4.19281	2.1661	3.35108	8.30182	8.80779	4.72777
BGIBMGA001442	150	0	0	0	0	0	0
BGIBMGA001443	171	392.003	498.58	492.339	518.371	379.994	414.831
BGIBMGA001444	963	14.6894	13.3564	18.0802	11.5177	15.7326	11.3369
BGIBMGA001445	2778	0	0.131283	0	0	0.06355	0.179087
BGIBMGA001446	267	0	0	0	0	0	0
BGIBMGA001447	1419	9.17638	3.19842	5.91624	9.06046	11.309	8.72614
BGIBMGA001448	2838	17.8345	18.0892	23.1554	18.1926	16.0224	15.4007
BGIBMGA001449	354	23.6762	10.0912	7.22759	10.7432	10.8552	9.17712
BGIBMGA001450	1125	63.7562	53.7515	30.0366	60.2907	57.1895	62.3964
BGIBMGA001451	255	9.51267	10.8118	13.9388	12.9492	5.23369	7.37439
BGIBMGA001452	795	1.00613	0.857655	0.737133	1.91745	0.83033	0.51998
BGIBMGA001453	234	21.836	21.2727	13.7126	16.9854	24.0275	12.8973
BGIBMGA001454	213	0	0	0	0	0	0
BGIBMGA001455	459	0	0	0	0	0	0
BGIBMGA001456	1263	17.968	21.2197	16.8665	16.357	14.2106	16.831
BGIBMGA001457	1911	8.36037	11.3828	18.6307	11.0013	10.0619	12.8722
BGIBMGA001458	1212	26.2509	25.6456	22.0418	27.3027	25.9645	26.219
BGIBMGA001459	156	566.599	509.195	521.307	157.845	202.988	299.635
BGIBMGA001460	1071	171.975	167.985	149.236	168.237	173.576	141.604
BGIBMGA001461	1563	34.8946	40.9035	34.3007	38.3579	35.5079	44.7739
BGIBMGA001462	843	43.0381	52.0889	43.2919	45.0954	48.8934	60.1152
BGIBMGA001463	1110	24.2839	37.4843	41.353	24.4798	22.2074	30.8667
BGIBMGA001464	1191	45.1845	57.5181	38.6214	30.3439	33.9748	47.1708
BGIBMGA001465	546	0	0	0	0	0	0
BGIBMGA001466	1974	0.0839875	0.190916	0	0.182926	0	0.260435
BGIBMGA001467	2046	8.31257	12.1996	14.9002	8.08569	11.2781	12.5127
BGIBMGA001468	1464	15.3377	8.17981	7.77948	13.7477	12.7226	13.7803
BGIBMGA001469	321	6.24081	7.09314	5.48674	2.71852	1.37343	3.87039
BGIBMGA001470	5835	13.3584	11.3421	12.5335	13.0812	12.317	9.44155
BGIBMGA001471	444	5776.33	7360	10110.3	6695.85	5519.8	6026.25
BGIBMGA001472	3111	10.6367	5.57972	5.09536	9.80139	12.0419	7.77006
BGIBMGA001473	2304	2.26526	2.33327	2.59317	3.54616	3.27155	2.78045
BGIBMGA001474	453	69.2512	100.422	95.3493	52.6605	78.829	87.0064
BGIBMGA001475	1734	14.6714	11.264	9.25404	10.1578	10.6913	8.73731
BGIBMGA001476	954	21.2083	29.7367	29.3336	22.0168	24.2092	21.7166
BGIBMGA001477	1794	29.3576	37.2988	37.8113	30.647	24.8967	33.5338
BGIBMGA001478	2475	22.3871	25.2214	25.8015	20.2451	19.5198	23.5458
BGIBMGA001479	1443	8.87865	6.68203	5.80164	7.709	7.65735	6.32482
BGIBMGA001480	870	1208.89	1415.6	1776.6	1403.27	2265.99	2157.62
BGIBMGA001481	717	43.4664	50.3908	26.7501	36.9215	60.902	56.9087
BGIBMGA001482	240	284.659	294.124	324.416	253.633	224.638	306.119
BGIBMGA001483	420	5075.8	7194.85	9145.62	5709.69	4509.21	5292.71
BGIBMGA001484	1446	10.2935	10.7471	5.78763	9.90626	8.9559	9.40245
BGIBMGA001485	198	0	0	0	0	0	0
BGIBMGA001486	798	0.500524	0.284441	0	0	0	0
BGIBMGA001487	645	30.3377	27.5848	14.3238	13.2152	15.9494	10.1042
BGIBMGA001488	948	0.599421	1.13548	1.1711	1.08796	0.43972	0.413051
BGIBMGA001489	1473	0.117145	0	0.171651	0	0	0
BGIBMGA001490	1209	204.866	229.65	177.728	142.559	158.205	193.713
BGIBMGA001491	669	692.444	846.602	866.134	959.829	995.163	928.528
BGIBMGA001492	630	11.1665	9.91529	8.69239	16.3406	9.21542	6.49237
BGIBMGA001493	3525	1.79053	2.54383	5.05049	3.26608	2.31501	2.63729
BGIBMGA001494	2940	22.0053	35.2619	30.6518	23.0173	21.1049	24.4862
BGIBMGA001495	1095	46.8828	60.1123	85.5652	52.3276	49.9357	52.4256
BGIBMGA001496	567	35.2182	43.7516	27.6025	27.2038	21.6295	32.5929
BGIBMGA001497	8754	10.4496	10.7503	15.6173	11.7394	11.0583	10.7111
BGIBMGA001498	1671	413.85	450.445	425.109	377.742	650.406	597.656
BGIBMGA001499	888	11.736	11.1157	7.00602	12.5439	11.479	12.5799
BGIBMGA001500	843	43.5034	61.8721	48.4052	34.4549	49.6614	61.077
BGIBMGA001501	762	5254.36	6784.35	9348.81	6774.89	5665.02	5336.03
BGIBMGA001502	807	8.13539	7.28509	16.9779	6.17481	8.6806	9.4282
BGIBMGA001503	1605	2.01606	1.6884	1.08835	1.27108	0.233515	0
BGIBMGA001504	1029	7.56797	7.16796	9.76909	14.9133	2.77584	3.35247
BGIBMGA001505	582	0	0	0	0	0	0
BGIBMGA001506	882	146.464	159.24	171.56	204.867	735.125	715.242
BGIBMGA001507	1029	39.8219	53.0429	134.655	66.9138	33.31	29.6135
BGIBMGA001508	990	262.702	265.476	701.139	353.229	1230.36	1009.51
BGIBMGA001509	1584	30.3778	42.6073	41.8288	31.0874	31.8857	41.4203
BGIBMGA001510	4815	14.8626	8.90427	9.58987	11.867	14.2967	11.2635
BGIBMGA001511	630	26.8695	32.1255	21.9866	38.3814	33.7899	34.2653
BGIBMGA001512	1419	11.7458	5.70153	5.55768	14.5234	10.7705	11.2554
BGIBMGA001513	3459	16.1218	13.9114	15.3918	18.8499	18.1418	16.2862
BGIBMGA001514	234	0	0	0	0	0	0
BGIBMGA001515	309	0	0	0	0	0	0
BGIBMGA001516	192	55.1332	76.588	71.8096	113.41	94.37	101.31
BGIBMGA001517	291	0	0	0	0	0	0
BGIBMGA001518	1197	0	0	0	0	0	0
BGIBMGA001519	177	32.8785	46.711	36.1322	71.6098	99.4901	84.9599
BGIBMGA001520	261	0	0	0	0	0	0
BGIBMGA001521	201	0	5.92296	0	0	0	0
BGIBMGA001522	2709	10.6227	10.05	9.65219	9.04774	9.59917	9.01698
BGIBMGA001523	210	62.6846	91.6015	45.9254	63.388	39.4147	50.9082
BGIBMGA001524	393	0	0	2.30351	0	0	0
BGIBMGA001525	1098	30.7623	49.516	33.3803	23.7219	24.1522	33.1717
BGIBMGA001526	414	6.36993	1.60887	5.18542	6.93691	3.11521	0.731569
BGIBMGA001527	159	12.2575	0	0	13.3485	13.4877	12.6696
BGIBMGA001528	1998	17.65	13.6562	24.1624	17.0553	14.2241	17.13
BGIBMGA001529	975	1.54248	0.219143	1.69513	0.839886	0.848643	0
BGIBMGA001530	1968	1.43264	0.957826	1.23484	1.92726	1.29823	0.522641
BGIBMGA001531	1095	2.83632	4.17183	1.7113	3.45217	2.38663	2.75924
BGIBMGA001532	369	0	0	0	0	0	0
BGIBMGA001533	1008	4.9922	5.88414	5.41851	4.22842	5.69668	4.96894
BGIBMGA001534	483	0	0	0	0	0	0
BGIBMGA001535	603	0	0	0	0	0	0
BGIBMGA001536	1158	31.3208	42.5055	31.7376	23.0785	25.7196	29.1527
BGIBMGA001537	1491	39.0413	46.2113	34.5271	29.3086	25.6741	30.4447
BGIBMGA001538	1773	14.4963	17.4452	12.0783	13.3102	10.3213	16.7465
BGIBMGA001539	1017	11.3367	13.5084	13.6642	9.55798	10.4624	11.3399
BGIBMGA001540	3099	52.223	38.8698	49.66	50.2167	47.6325	37.2067
BGIBMGA001541	465	21.6428	28.4826	19.1946	18.6072	24.4416	29.4348
BGIBMGA001542	1413	44.1423	53.9442	44.6821	42.1795	41.9428	58.8442
BGIBMGA001543	333	1.13968	1.29533	5.00988	0	1.25406	2.35601
BGIBMGA001544	645	0	0	0	0	0	0
BGIBMGA001545	564	0.825853	1.40796	4.23539	1.34904	2.72621	2.56087
BGIBMGA001546	9219	5.09546	2.08039	3.6969	4.84864	6.27822	5.55655
BGIBMGA001547	4044	12.3495	13.7281	18.4926	14.7978	21.4696	15.6858
BGIBMGA001548	1545	98.2181	88.7009	105.583	117.463	82.9473	67.9478
BGIBMGA001549	462	4681.37	4409.81	21473.5	4601.11	5364.22	5642.76
BGIBMGA001550	1017	17.9192	16.8336	20.3624	11.9475	12.4744	17.1988
BGIBMGA001551	1572	77.6975	60.3958	73.8824	62.8386	73.2988	64.6973
BGIBMGA001552	1914	40.2506	31.3219	35.9222	36.1648	35.0113	31.4501
BGIBMGA001553	1695	62.4143	60.0596	82.6891	68.7297	58.6947	53.3829
BGIBMGA001554	435	63.0637	76.7963	76.3767	56.7636	50.2745	75.8265
BGIBMGA001555	246	0	0	0	0	0	0
BGIBMGA001556	561	29.9805	44.9602	42.7098	31.7421	29.7821	32.7102
BGIBMGA001557	5910	12.4533	8.40957	10.9944	12.1716	9.11635	9.29052
BGIBMGA001558	3639	12.8102	15.1499	11.4145	11.0755	13.2386	14.1803
BGIBMGA001559	2532	12.5797	8.41901	11.8831	9.3184	9.83715	9.04251
BGIBMGA001560	2799	6.98894	5.20881	4.86857	6.98716	4.53857	4.38173
BGIBMGA001561	1257	5.78817	8.34369	8.06759	4.30474	3.72824	8.31754
BGIBMGA001562	261	8.86285	0	0	4.82586	9.75234	2.29021
BGIBMGA001563	453	5.37294	0.678526	2.62429	1.95039	1.97072	0.617066
BGIBMGA001564	1839	3.2732	1.24008	1.33227	2.57439	3.00142	2.16153
BGIBMGA001565	489	0	0.592821	0	0	0	1.07825
BGIBMGA001566	5877	4.5596	2.82942	3.87811	4.10933	4.64236	4.82125
BGIBMGA001567	273	155.131	134.442	181.849	147.822	172.834	154.334
BGIBMGA001568	1014	74.5118	66.7492	40.6067	77.9462	96.9339	76.2584
BGIBMGA001569	1530	81.5038	110.219	88.0501	88.6362	101.156	107.073
BGIBMGA001570	957	142.339	151.681	171.54	155.438	188.992	157.124
BGIBMGA001571	345	24.0857	22.6142	10.7411	20.5274	10.3707	21.6483
BGIBMGA001572	3564	6.72502	8.95091	10.6969	7.70906	9.59073	8.04869
BGIBMGA001573	1491	0.924056	2.10051	0.338501	2.38997	1.65229	2.26843
BGIBMGA001574	174	0	0	0	0	0	0
BGIBMGA001575	1302	7.04023	5.38578	2.3806	6.04503	5.95908	8.1166
BGIBMGA001576	2640	12.9984	15.2592	11.6246	11.7629	10.274	13.4986
BGIBMGA001577	1353	1.68194	1.02935	1.89578	0.986269	1.9931	0.93611
BGIBMGA001578	780	19.0981	34.9062	25.7152	21.6412	22.4348	25.3422
BGIBMGA001579	1479	5.47992	5.56574	3.75856	5.96768	4.23376	4.09749
BGIBMGA001580	927	10.2805	10.2824	8.43577	11.4195	15.611	11.4763
BGIBMGA001581	924	22.9178	27.4558	36.909	28.3304	28.8529	27.9566
BGIBMGA001582	267	9530.63	11274.6	16252.2	12002.1	10849.3	9733.41
BGIBMGA001583	735	91.2648	83.3651	120.192	105.486	110.59	91.7293
BGIBMGA001584	411	1942.91	2195.2	3120.45	2305.84	2362.28	2007.49
BGIBMGA001585	774	1782.3	2237.06	3320.46	2145.71	2171.53	1886.98
BGIBMGA001586	381	20.1313	28.6009	33.1854	21.9232	25.8437	23.4092
BGIBMGA001587	855	4038.6	4730.32	8480.05	5589.72	4446.44	3802.65
BGIBMGA001588	516	10.0055	3.24913	11.1702	12.4526	6.29122	4.92472
BGIBMGA001589	939	7.68563	3.44814	8.59441	4.84563	5.1187	3.76297
BGIBMGA001590	1530	22.8704	13.1243	14.9488	20.1446	24.7956	16.8025
BGIBMGA001591	2775	7.45893	7.689	10.8447	8.50064	9.54363	8.84527
BGIBMGA001592	858	0.227303	0.258346	0	0	0	0
BGIBMGA001593	462	729.429	1070.69	911.791	693.962	550.941	661.647
BGIBMGA001594	1215	21.0267	20.8902	12.4964	25.3001	27.0201	22.0376
BGIBMGA001595	1176	252.656	282.642	500.19	165.886	758.14	567.355
BGIBMGA001596	528	0.917611	0	2.68912	0.999286	0	0.474233
BGIBMGA001597	468	358.115	442.863	378.705	407.16	395.915	484.812
BGIBMGA001598	666	4.82645	7.31416	6.60065	7.35847	5.31084	4.32357
BGIBMGA001599	1317	25.6444	30.6648	18.5924	25.4542	33.0681	33.6855
BGIBMGA001600	1350	14.3987	8.40376	7.60297	16.2454	22.1243	19.4416
BGIBMGA001601	948	89.5135	83.571	77.8779	76.5922	88.6035	68.5664
BGIBMGA001602	1203	2.5297	1.86042	6.97737	4.05127	4.58473	4.76809
BGIBMGA001603	1047	0	0.400852	0.516784	0	0	0
BGIBMGA001604	318	0	0	0	0	0	0
BGIBMGA001605	150	45.9342	104.415	179.485	166.742	33.6962	47.4787
BGIBMGA001606	681	0.311645	0	1.36995	0.339384	0.342923	0.644249
BGIBMGA001607	267	76.5928	18.8223	36.399	63.1212	77.4463	70.6095
BGIBMGA001608	1191	34.039	13.3524	9.48983	27.8836	32.1518	34.7165
BGIBMGA001609	1461	58.0674	55.7823	27.3798	61.6904	51.1422	45.2289
BGIBMGA001610	1827	2.47305	2.29028	2.68424	2.89266	5.94643	3.69229
BGIBMGA001611	993	44.4651	53.5358	88.3444	42.6777	39.8055	40.702
BGIBMGA001612	531	11.8195	8.26691	12.6562	14.8518	10.0044	15.5061
BGIBMGA001613	1137	69.7875	93.4438	116.733	111.917	67.4993	74.7691
BGIBMGA001614	1341	3.13788	4.45804	5.17263	4.98339	4.89148	4.45967
BGIBMGA001615	432	4.5638	7.41013	7.64258	9.23002	5.73923	6.06504
BGIBMGA001616	1551	15.0092	18.5643	24.9036	19.9507	19.1872	18.4798
BGIBMGA001617	810	0	0	0	0.267141	0	0
BGIBMGA001618	222	18.5479	8.43243	27.178	0	0	3.83432
BGIBMGA001619	741	2.49143	5.03412	12.1688	2.71319	3.04608	3.71974
BGIBMGA001620	843	25.8229	25.3834	29.3158	16.2141	10.4954	15.149
BGIBMGA001621	1992	9.97704	6.52029	8.28421	10.4124	8.87417	9.53907
BGIBMGA001622	840	0.233736	0.796973	1.71245	1.52724	0	0.241595
BGIBMGA001623	921	21.9771	32.0479	32.8103	33.4162	26.0078	29.1451
BGIBMGA001624	2721	6.79209	6.77991	9.00038	6.30322	5.58907	6.10476
BGIBMGA001625	606	0.369786	0	0	0.4027	0	0.764441
BGIBMGA001626	708	0	0.335233	0	0	0.324552	0.304868
BGIBMGA001627	339	1010.87	1364.81	1730.74	1231.61	756.761	983.924
BGIBMGA001628	570	30.0557	36.4686	34.5179	34.0578	21.4522	22.67
BGIBMGA001629	1551	7.28389	10.6619	5.98333	4.8074	11.7795	10.0384
BGIBMGA001630	1455	19.8448	16.0721	13.9297	21.4817	3.53044	3.31631
BGIBMGA001631	783	0	0	0.75241	0.279598	0.565026	0
BGIBMGA001632	1302	6.90484	4.61639	7.73696	7.22455	5.36317	4.61807
BGIBMGA001633	267	0	0	0	0	2.27783	0
BGIBMGA001634	1338	0	0	0.192086	0	0.57699	0.270998
BGIBMGA001635	1905	37.9291	0.59598	1249.07	0.571039	36.2544	0.903329
BGIBMGA001636	1923	0.518875	0	25.0899	0	0.380634	0.446935
BGIBMGA001637	651	11.6396	11.3394	22.9029	8.69187	5.85499	9.6248
BGIBMGA001638	1893	39.1668	41.5148	44.2358	33.6431	35.2529	28.839
BGIBMGA001639	2253	37.5091	36.7772	20.8365	29.3124	132.443	120.436
BGIBMGA001640	843	124.229	147.805	115.218	117.045	467.431	447.257
BGIBMGA001641	1626	2.29991	0.475275	2.14456	1.48	3.68106	1.7289
BGIBMGA001642	1635	3.63593	1.53493	4.41436	2.48886	4.57239	3.54343
BGIBMGA001643	1215	9.41053	3.00818	4.95546	8.16649	8.89882	6.07935
BGIBMGA001644	4473	27.2314	11.4382	10.9704	24.9149	33.7962	24.2597
BGIBMGA001645	816	28.4195	38.6506	39.5071	30.42	27.5298	38.9157
BGIBMGA001646	7200	20.6966	13.4522	16.0039	20.9884	29.0401	21.5023
BGIBMGA001647	156	513.893	449.29	637.153	588.332	753.957	612.891
BGIBMGA001648	990	31.3956	37.6181	23.556	24.5098	26.2221	24.4362
BGIBMGA001649	738	0	0	0.407907	0	0	0
BGIBMGA001650	1707	12.4623	8.31874	7.39129	14.0024	16.4339	16.4595
BGIBMGA001651	564	14.8654	19.2422	25.4123	18.4369	19.5379	18.3529
BGIBMGA001652	1050	0	0	0	0	0	0
BGIBMGA001653	2316	2.95627	1.2	1.03137	3.14275	4.64709	4.58351
BGIBMGA001654	786	3.32049	2.90306	6.73679	3.89419	3.93479	6.86427
BGIBMGA001655	819	43.9924	34.6158	60.5654	49.2243	41.4922	28.4823
BGIBMGA001656	975	20.4378	17.7505	18.9289	21.837	47.9483	41.8515
BGIBMGA001657	4284	1.56674	1.57366	1.922	1.86491	4.00927	3.42715
BGIBMGA001658	780	7.4844	6.15992	4.91614	6.46424	6.81562	6.40225
BGIBMGA001659	474	11.0112	13.1408	16.9413	10.1926	13.328	15.9341
BGIBMGA001660	723	3.43711	3.90653	4.61666	4.05497	2.83655	2.36846
BGIBMGA001661	495	15.8358	13.9344	14.2218	17.8016	16.3009	14.2562
BGIBMGA001662	774	18.2559	17.4886	12.6108	16.7567	12.0529	11.5914
BGIBMGA001663	930	2.66189	1.8618	3.60039	2.67583	8.78712	5.0795
BGIBMGA001664	1410	0.369794	0	0.180618	0.402709	0.949451	0.382228
BGIBMGA001665	462	0	0	0	0	0	0
BGIBMGA001666	2463	16.7808	12.1915	14.3675	16.5545	19.4787	13.74
BGIBMGA001667	114	0	0	0	0	0	47.6699
BGIBMGA001668	315	39.287	52.0947	36.4589	37.0794	25.938	31.1328
BGIBMGA001669	981	98.913	117.206	141.291	121.677	94.5245	93.1422
BGIBMGA001670	4848	12.2282	9.27759	9.3341	12.2359	13.2793	9.66147
BGIBMGA001671	735	0	0	0	0	0.30805	3.18303
BGIBMGA001672	621	0	0.405171	0	0.388215	0.392263	0
BGIBMGA001673	519	0.471914	0.536364	0.691488	0	0.519276	0
BGIBMGA001674	444	6.19379	2.81588	0	2.02353	2.04462	2.56082
BGIBMGA001675	6735	0.705622	0.517414	0.767115	0.917156	1.25232	1.24695
BGIBMGA001676	1251	0.141984	0	0.416094	0	0	0.146758
BGIBMGA001677	1284	7.5705	7.66576	5.64732	9.14372	8.33029	9.95916
BGIBMGA001678	1047	0.529027	0	0	0	0.582121	0.546815
BGIBMGA001679	294	58.1874	46.4727	41.4783	53.0909	60.5662	73.148
BGIBMGA001680	939	3.0338	2.29876	4.14903	2.86332	5.34125	4.80825
BGIBMGA001681	951	2.98507	3.16656	4.08238	3.03405	3.72261	4.52531
BGIBMGA001682	606	3.69786	7.14492	9.21132	7.24861	6.51038	8.79107
BGIBMGA001683	1341	158.855	149.939	117.821	145.515	114.806	97.9775
BGIBMGA001684	1131	3.68836	5.65021	5.16952	2.79419	7.05831	9.11655
BGIBMGA001685	957	1.77677	3.14133	2.60347	3.86983	4.34464	3.87708
BGIBMGA001686	1080	11.0305	13.6942	18.4007	11.6427	9.89673	9.99811
BGIBMGA001687	276	0	0	0	0	0	0
BGIBMGA001688	861	0.905059	1.02867	1.32617	0.739213	0.995893	0.701619
BGIBMGA001689	1899	3.68356	3.68822	5.01193	2.67428	4.24626	6.52699
BGIBMGA001690	1407	4.81931	6.3202	3.62137	4.70999	1.22377	3.95954
BGIBMGA001691	2025	3.51032	2.04126	2.512	4.08947	4.1321	3.20645
BGIBMGA001692	3915	7.57112	5.05381	6.51544	7.6779	10.6231	7.57726
BGIBMGA001693	1254	11.1847	12.2295	14.5217	11.7177	11.684	7.31693
BGIBMGA001694	1788	3.37858	4.69334	5.0881	3.3727	1.44576	1.64909
BGIBMGA001695	1953	27.5387	31.7827	28.2713	31.3783	28.9931	27.5861
BGIBMGA001696	6228	0	0	0.14464	0	0	0
BGIBMGA001697	357	24.193	24.1974	24.1057	20.0232	23.4265	24.0062
BGIBMGA001698	675	20.1994	32.6435	31.9102	24.747	29.1725	28.3818
BGIBMGA001699	1629	11.8926	14.1097	29.8077	12.2695	18.7109	11.5377
BGIBMGA001700	330	29.1292	38.4047	35.8534	19.0332	96.158	95.1433
BGIBMGA001701	633	0	0	0	0	0	0
BGIBMGA001702	354	0	0	0	0	0	0
BGIBMGA001703	1503	10.1852	4.03215	7.04286	10.344	10.1999	6.97899
BGIBMGA001704	1494	12.3305	13.3596	14.5217	13.679	11.2855	10.6011
BGIBMGA001705	903	3.61539	7.49316	7.47892	6.94797	5.85034	6.59462
BGIBMGA001706	1608	6.98818	13.4783	13.808	12.5683	12.3498	10.1781
BGIBMGA001707	1230	45.9301	51.8736	71.5468	52.8584	55.801	49.5711
BGIBMGA001708	987	160.617	199.384	198.629	154.652	140.178	152.281
BGIBMGA001709	1869	43.6598	36.2275	44.3502	42.3927	47.9434	45.4047
BGIBMGA001710	1830	5.57695	6.85817	9.10957	7.66635	6.53907	7.27647
BGIBMGA001711	648	62.609	92.0891	71.6259	57.9727	69.261	84.4399
BGIBMGA001712	1077	44.9546	47.9976	47.4074	43.7636	46.281	47.8742
BGIBMGA001713	1188	176.606	133.244	126.622	148.233	295.734	226.579
BGIBMGA001714	945	0	0.228015	0	0	0.66225	0.622084
BGIBMGA001715	1554	27.8595	23.1538	20.8144	27.701	25.93	25.0402
BGIBMGA001716	180	340.118	193.284	328.471	303.047	246.667	239.696
BGIBMGA001717	1440	41.9753	45.2474	87.0597	40.8652	37.718	34.0629
BGIBMGA001718	744	0.550575	1.56442	2.42025	1.19916	0.605832	3.12999
BGIBMGA001719	864	4.72996	2.30398	7.92085	7.35853	9.17014	14.667
BGIBMGA001720	1290	8.76064	8.55689	5.41554	9.0932	9.03738	9.76265
BGIBMGA001721	1329	3.30349	4.05503	2.71071	2.44632	5.23446	5.19015
BGIBMGA001722	1611	7.50155	6.84487	3.25113	7.36383	7.44061	6.66171
BGIBMGA001723	885	18.773	23.3217	23.3497	22.3457	22.5787	19.4042
BGIBMGA001724	1407	0	0	0.181068	0	0	0.127727
BGIBMGA001725	1260	52.2271	20.32	25.7842	40.4722	52.6667	39.7235
BGIBMGA001726	855	80.1509	44.6403	45.1707	62.4175	67.0885	45.0814
BGIBMGA001727	969	0	0	0.284737	0	0.213825	0.200856
BGIBMGA001728	2022	0.08177	0	0.479265	0.0890482	0	0.338078
BGIBMGA001729	723	0	0	0	0.311921	0	0
BGIBMGA001730	2271	63.3612	55.748	51.4268	68.6093	120.368	105.114
BGIBMGA001731	315	255.366	334.894	347.319	316.601	168.597	208.455
BGIBMGA001732	645	116.969	95.3974	80.016	149.405	151.334	117.766
BGIBMGA001733	558	77.6861	85.4323	98.4496	75.4548	55.4483	72.4855
BGIBMGA001734	465	30.7555	41.4292	41.7274	34.1132	23.8149	31.7896
BGIBMGA001735	1134	34.0472	25.4347	27.1695	31.1592	37.9919	26.1049
BGIBMGA001736	1602	6.48649	8.21838	9.19293	9.95885	7.13748	5.71539
BGIBMGA001737	543	8.7701	7.97429	8.35295	12.8935	15.923	12.2377
BGIBMGA001738	1236	5.7619	3.92929	7.38747	5.64728	7.60821	8.18901
BGIBMGA001739	2178	41.8712	23.7949	24.2765	48.0584	37.9526	28.6452
BGIBMGA001740	669	4.15594	1.81674	1.87373	3.13328	4.57304	2.97393
BGIBMGA001741	963	9.00948	10.2399	8.89663	9.38481	10.1292	12.1466
BGIBMGA001742	1017	46.8094	39.9018	42.3324	43.8074	61.1649	57.8333
BGIBMGA001743	1434	2.90063	2.74732	3.89606	5.92277	3.45772	3.12309
BGIBMGA001744	1992	8.39734	9.73318	6.94412	9.23531	9.88052	8.67969
BGIBMGA001745	921	95.3722	114.996	137.925	127.117	92.1681	81.2206
BGIBMGA001746	1698	121.891	137.294	47.6767	57.6474	128.76	128.87
BGIBMGA001747	684	5.57456	9.15185	9.5297	10.4552	7.49715	4.80167
BGIBMGA001748	1086	71.8002	96.165	105.949	81.3113	65.653	70.7302
BGIBMGA001749	294	4.71789	3.57482	9.21741	3.42522	0	1.62551
BGIBMGA001750	1314	9.64263	11.4162	4.70973	10.7926	9.13672	8.58257
BGIBMGA001751	654	77.9611	66.8318	63.4102	67.9922	91.9649	92.8748
BGIBMGA001752	375	14.7533	29.591	24.1611	21.737	35.3328	40.3661
BGIBMGA001753	1611	0.633934	0	0	0	0.232519	0.109208
BGIBMGA001754	1584	122.481	113.007	175.523	135.494	176.142	138.402
BGIBMGA001755	1062	407.853	483.838	483.885	530.571	379.581	355.484
BGIBMGA001756	609	3.30343	5.84047	11.8322	7.19492	5.2505	5.69084
BGIBMGA001757	912	0	0	0	0.228655	0	0
BGIBMGA001758	516	19.058	20.0363	18.8497	24.3864	19.9222	23.1462
BGIBMGA001759	1239	0	0	0.210459	0.156414	0	0.148459
BGIBMGA001760	339	0	0	0	0	0	0
BGIBMGA001761	855	0	0	0	0	0	0
BGIBMGA001762	504	411.272	548.539	425.472	383.125	458.546	502.951
BGIBMGA001763	1140	7.30579	4.15178	5.35253	12.6259	13.6314	9.19306
BGIBMGA001764	315	28.8105	10.4189	17.27	19.9658	47.5529	56.8512
BGIBMGA001765	1170	86.024	66.1146	45.0983	90.9995	102.616	81.2815
BGIBMGA001766	867	30.2693	42.813	30.5544	30.2776	26.8925	31.9824
BGIBMGA001767	432	215.802	227.491	157.628	221.521	220.96	237.21
BGIBMGA001768	318	39.6246	7.2639	18.7294	25.0557	23.9104	17.1755
BGIBMGA001769	984	14.2939	5.84858	8.37785	12.2454	17.6159	8.86471
BGIBMGA001770	4512	14.5277	7.60875	9.2531	13.9042	16.5173	14.3385
BGIBMGA001771	849	18.6684	16.7649	20.9381	20.5811	31.447	21.6784
BGIBMGA001772	1902	30.2043	31.5433	35.2781	33.5601	38.3415	34.0252
BGIBMGA001773	990	5.29565	11.6079	6.37399	5.56104	6.65958	8.99253
BGIBMGA001774	174	0	0	0	0	0	0
BGIBMGA001775	1164	10.9944	11.44	12.2526	14.3339	3.74863	4.48162
BGIBMGA001776	3882	5.13312	3.9507	4.91561	5.81009	3.60245	3.42574
BGIBMGA001777	1632	4.16408	2.95799	7.62695	5.55503	6.18569	5.48772
BGIBMGA001778	657	2.62525	3.72973	5.28926	3.57365	8.66617	12.2108
BGIBMGA001779	1125	4.51943	6.23737	6.62225	5.97634	3.37454	1.83519
BGIBMGA001780	1464	6.01709	6.70476	7.95236	6.29569	17.9156	15.8534
BGIBMGA001781	3414	6.2983	7.00057	8.00734	9.53185	8.9178	7.32383
BGIBMGA001782	264	44.9596	53.5332	72.1527	46.6299	40.0486	48.6842
BGIBMGA001783	975	12.3398	16.6548	27.1221	12.8083	17.8215	14.5484
BGIBMGA001784	1596	8.22315	5.21931	5.47694	6.86169	6.34566	4.85694
BGIBMGA001785	282	24.7295	6.02291	7.76482	9.6181	11.662	10.9547
BGIBMGA001786	417	5.5826	9.51754	12.2701	15.9587	8.44645	6.4916
BGIBMGA001787	1557	23.8423	26.3493	28.657	22.9732	24.5426	25.0983
BGIBMGA001788	837	3.28781	6.13908	3.78524	5.11493	4.39302	6.31124
BGIBMGA001789	2283	2.35965	1.6254	1.15252	2.41394	1.88834	1.626
BGIBMGA001790	1086	180.175	171.45	197.079	194.56	154.489	148.603
BGIBMGA001791	492	2.06461	1.17329	8.31943	1.68629	0.567956	0.533509
BGIBMGA001792	426	14.0611	22.0697	12.7546	14.5835	6.631	7.61301
BGIBMGA001793	2304	6.15869	5.22974	9.54287	5.70469	8.80203	4.82921
BGIBMGA001794	2055	28.6715	23.3679	21.3001	32.0981	29.2513	23.3266
BGIBMGA001795	1152	23.6785	19.9614	7.5825	28.6891	22.7765	22.2055
BGIBMGA001796	819	2.65888	2.74729	3.54184	1.05293	2.12781	2.99813
BGIBMGA001797	915	16.3083	18.0603	14.0927	20.4921	10.1228	10.3733
BGIBMGA001798	2718	10.4073	7.05684	7.79809	11.6556	5.33547	5.31748
BGIBMGA001799	1863	14.4267	16.4988	16.8063	18.5407	34.9044	32.2317
BGIBMGA001800	1305	4826.02	5817.98	8702.12	5898.73	4914.43	4446.52
BGIBMGA001801	1227	40.5428	39.6386	45.7794	28.1683	46.5306	44.1591
BGIBMGA001802	2121	11.477	10.3121	17.1579	12.583	10.4103	13.0652
BGIBMGA001803	1533	97.2034	98.5283	99.9801	84.7817	104.128	92.263
BGIBMGA001804	4191	3.31844	1.94939	3.87904	4.10106	3.73354	3.08316
BGIBMGA001805	1032	71.0966	91.2134	101.809	73.71	66.1811	78.6833
BGIBMGA001806	684	28.8019	32.3835	23.5974	31.3655	37.145	49.2971
BGIBMGA001807	1242	2.8643	4.72045	6.08567	2.96328	0.630353	2.36849
BGIBMGA001808	2040	69.9566	44.4488	25.6266	51.4943	64.3262	54.0643
BGIBMGA001809	1251	16.6121	11.619	6.6575	10.0504	11.0926	8.65872
BGIBMGA001810	1437	6.38998	3.28876	2.11995	5.25188	7.42928	4.61092
BGIBMGA001811	1833	19.7115	11.6167	14.9764	14.2113	23.6981	20.9403
BGIBMGA001812	738	182.061	191.106	127.675	111.259	131.717	116.823
BGIBMGA001813	750	149.2	176.075	130.055	101.402	171.664	171.946
BGIBMGA001814	2055	7.79028	5.38556	7.41386	7.08431	3.5349	4.31666
BGIBMGA001815	627	0	0	0	0.382709	0	0.363245
BGIBMGA001816	717	49.2619	46.4386	49.2541	38.4994	5.4206	6.28991
BGIBMGA001817	1869	4.91062	4.76945	2.74735	4.0837	4.91223	4.70659
BGIBMGA001818	5412	16.413	8.53242	10.0381	15.4803	16.8666	12.0967
BGIBMGA001819	567	458.246	316.036	407.437	281.403	431.688	397.463
BGIBMGA001820	1275	290.097	336.657	385.821	223.863	345.634	428.543
BGIBMGA001821	486	185.024	206.699	281.927	185.42	220.995	203.233
BGIBMGA001822	825	0	0	0	0	0	0
BGIBMGA001823	396	27.084	26.3854	27.2131	19.3822	22.1388	23.9955
BGIBMGA001824	810	0	0.278809	0	0	0.269926	0
BGIBMGA001825	420	28.9023	36.7603	36.3001	23.2315	34.0747	32.7193
BGIBMGA001826	282	38.8607	24.0917	23.2945	40.396	36.9298	32.8642
BGIBMGA001827	1005	24.4977	17.7185	10.0618	31.3267	31.8575	26.2806
BGIBMGA001828	2259	307.878	336.359	432.791	335.518	331.135	309.182
BGIBMGA001829	675	31.8772	37.6656	29.5978	22.341	27.436	29.3605
BGIBMGA001830	552	31.6102	29.6158	16.8998	19.5378	23.5018	24.284
BGIBMGA001831	429	0	0	0.968052	0	1.45393	0.682872
BGIBMGA001832	3420	7.30349	3.15226	4.87672	5.0339	8.79944	6.64126
BGIBMGA001833	3381	11.1365	11.2747	11.8615	13.6565	15.9613	13.639
BGIBMGA001834	474	17.0674	18.1469	29.0423	23.9827	33.32	27.3156
BGIBMGA001835	459	39.6404	45.0542	42.7091	31.7417	40.4115	43.986
BGIBMGA001836	2415	77.9934	55.7853	47.3878	53.0846	118.818	72.9712
BGIBMGA001837	522	0	0	0	0	0	0
BGIBMGA001838	1086	0.33709	1.14938	0.493933	1.46838	0.370921	1.21949
BGIBMGA001839	471	0.556748	0	0	0.606303	0	0
BGIBMGA001840	198	0	0	8.04964	0	0	0
BGIBMGA001841	1680	110.587	111.839	151.858	132.056	130.441	109.308
BGIBMGA001842	1959	39.8115	45.1524	45.0546	36.3444	35.8845	41.763
BGIBMGA001843	732	0.563088	3.19995	2.06271	3.37264	1.2392	2.03708
BGIBMGA001844	165	0	0	0	0	0	0
BGIBMGA001845	711	6.45052	7.66473	7.3037	8.30188	6.77527	7.57661
BGIBMGA001846	1140	0	0	0	0	0.174761	0
BGIBMGA001847	1815	13.7492	7.13178	8.24791	13.0637	15.1291	13.4485
BGIBMGA001848	1023	0.18151	0	0	0	0	0
BGIBMGA001849	2112	70.8229	57.5599	51.4883	57.7814	56.6691	52.3463
BGIBMGA001850	723	5.72852	5.20871	3.77726	5.61457	3.15172	3.55269
BGIBMGA001851	1677	2.42212	1.14705	1.77455	2.4179	1.1105	1.3561
BGIBMGA001852	10131	6.45431	4.83379	5.85876	6.4417	8.20611	7.84771
BGIBMGA001853	1662	2104.86	2264.97	2757.18	2140.76	2127.18	1917.33
BGIBMGA001854	1053	13.4824	12.9356	7.95354	8.58065	10.2115	12.8498
BGIBMGA001855	477	37.0268	46.4159	32.7125	31.4279	27.5614	38.2718
BGIBMGA001856	1083	0	0	0	0	0	0.174807
BGIBMGA001857	3831	0.0409866	0.0465843	0	0	0	0
BGIBMGA001858	1590	0	0	0	0.116803	0	0
BGIBMGA001859	12462	0.0848924	0.0551351	0.0710809	0.0660347	0.0133446	0.0752116
BGIBMGA001860	537	337.036	436.341	302.854	219.735	252.481	281.002
BGIBMGA001861	300	1.48875	5.07623	2.18145	4.86379	1.63817	0
BGIBMGA001862	285	8993.54	11574.1	10244	6651.95	13672.8	14844.1
BGIBMGA001863	1284	9.77283	11.264	9.07604	8.54413	8.17883	9.39007
BGIBMGA001864	18846	5.90106	6.81575	7.75869	6.10499	5.92294	6.14069
BGIBMGA001865	705	27.8914	31.0261	18.2605	23.9114	20.2427	27.2957
BGIBMGA001866	3969	6.83078	4.71206	4.80203	6.96579	7.99425	6.85641
BGIBMGA001867	723	49.8382	66.0855	77.6438	51.155	46.3304	54.7706
BGIBMGA001868	756	12.388	10.7129	8.28673	9.09148	7.40828	8.35076
BGIBMGA001869	11493	0.0526738	0.0299338	0.289433	0.0143406	0.0724504	0.0680562
BGIBMGA001870	1860	37.6133	43.1584	48.2742	35.6822	29.2385	27.2796
BGIBMGA001871	705	27.5947	23.2696	22.1735	29.4046	30.0376	25.7623
BGIBMGA001872	906	25.6231	34.8989	35.0628	24.4446	13.0488	25.6091
BGIBMGA001873	255	199.766	156.772	184.689	202.008	162.244	167.153
BGIBMGA001874	1152	72.1331	55.2504	75.5953	73.2597	73.5058	64.8335
BGIBMGA001875	2064	6.95335	5.17782	6.4411	4.1778	11.3449	9.99593
BGIBMGA001876	3186	38.7848	41.0787	54.8584	40.6625	49.0953	39.8312
BGIBMGA001877	2580	12.5759	12.4445	11.4597	11.8556	13.7003	13.1281
BGIBMGA001878	1512	8.18298	6.32954	7.66053	11.3867	4.37706	5.4038
BGIBMGA001879	801	13.4462	14.1506	14.2296	11.6602	10.1378	16.2148
BGIBMGA001880	321	0	0	0	0	0	0
BGIBMGA001881	273	71.7482	33.0596	39.7795	63.3522	53.3439	46.0999
BGIBMGA001882	1863	21.5056	19.7579	26.3912	21.5658	25.9318	24.2664
BGIBMGA001883	957	8.09417	6.50705	5.7855	8.38464	7.38589	6.52982
BGIBMGA001884	1461	9.1063	11.0221	10.5707	7.7274	10.1504	10.6349
BGIBMGA001885	1479	10.8432	12.3241	12.4716	11.0466	10.0071	10.4848
BGIBMGA001886	1461	4.61228	6.04869	7.45147	5.28039	4.68478	5.01185
BGIBMGA001887	1866	9.30229	11.5893	9.56757	9.93546	7.08638	7.11885
BGIBMGA001888	522	4.67462	2.65652	4.79475	7.63605	13.3738	6.76452
BGIBMGA001889	339	0	1.24074	0	0	0	2.25671
BGIBMGA001890	1062	0	0	0	0	0	0
BGIBMGA001891	1257	1.41175	2.08592	2.06861	1.07618	0.93206	0.437765
BGIBMGA001892	897	0	0.243807	0	0	0	0
BGIBMGA001893	384	30.5242	43.1318	45.9354	27.8506	19.0633	34.1087
BGIBMGA001894	909	6.3258	5.75178	4.63455	6.42959	1.85618	2.39745
BGIBMGA001895	1926	5.00706	3.82663	4.17437	4.88865	7.40943	5.88927
BGIBMGA001896	4161	16.8307	10.4186	14.3677	14.8921	17.569	15.7268
BGIBMGA001897	1437	13.865	17.9511	12.5431	13.5236	10.4806	11.2158
BGIBMGA001898	489	54.245	78.2524	48.1492	48.281	45.9147	58.2255
BGIBMGA001899	3306	0.335464	0.762558	0.140443	0.365323	0.421864	0.445813
BGIBMGA001900	3801	0.413284	0.328809	0.30279	0.540084	0.636667	0.469899
BGIBMGA001901	174	52.515	19.8957	0	28.5946	38.5237	36.1872
BGIBMGA001902	771	14.1577	7.15166	4.22584	5.99582	8.07777	9.21382
BGIBMGA001903	627	18.2743	15.1781	18.023	14.9256	14.3079	16.7093
BGIBMGA001904	840	1.16868	3.71921	1.71245	2.29086	3.08633	2.17435
BGIBMGA001905	1113	42.0295	53.5317	55.3548	49.3324	42.8286	54.7682
BGIBMGA001906	1608	20.9645	18.8937	17.2213	14.1826	24.5832	20.0278
BGIBMGA001907	999	19.2599	15.5145	19.7275	15.0688	17.0777	16.2352
BGIBMGA001908	882	3.28885	4.48562	2.24892	5.49177	5.0665	3.17281
BGIBMGA001909	348	60.5467	79.313	28.5702	59.2305	23.7134	32.8823
BGIBMGA001910	642	15.2727	14.6583	7.95694	11.0881	11.2037	10.875
BGIBMGA001911	987	42.5275	50.925	26.7064	42.1777	40.5284	44.1537
BGIBMGA001912	315	121.79	136.935	103.62	78.4371	99.4289	131.299
BGIBMGA001913	1725	72.6184	64.8736	77.621	77.3791	65.9256	49.4003
BGIBMGA001914	714	11.9507	10.9325	13.6673	11.1099	12.5086	16.5705
BGIBMGA001915	1275	36.9214	47.1699	34.9822	28.2663	31.6157	43.7581
BGIBMGA001916	810	19.8698	27.0445	19.7694	20.3027	17.8151	19.7773
BGIBMGA001917	1479	44.4223	44.3934	21.868	45.8368	32.8437	36.2749
BGIBMGA001918	795	25.6563	42.0251	27.2739	22.7354	24.0796	23.6591
BGIBMGA001919	1407	1.85358	0.842693	1.44855	0.807427	1.35974	2.81
BGIBMGA001920	246	146.242	145.06	159.741	153.468	160.919	184.14
BGIBMGA001921	1257	40.9407	50.8644	48.4056	37.5127	36.8164	47.1327
BGIBMGA001922	174	0	0	0	0	0	0
BGIBMGA001923	1101	0.828633	0.18836	0.485673	1.44382	0.729437	0.856495
BGIBMGA001924	3315	1.62468	1.57501	2.38062	2.39375	2.47128	2.07444
BGIBMGA001925	1764	7.90935	11.0474	7.26086	7.78315	9.01772	9.06178
BGIBMGA001926	1284	177.838	202.439	73.6168	191.868	143.887	125.059
BGIBMGA001927	1779	8.6835	6.97297	7.88322	8.53132	9.0357	10.0486
BGIBMGA001928	645	206.97	258.99	200.534	271.278	191.392	202.78
BGIBMGA001929	2169	393.849	396.133	440.973	358.711	426.051	366.273
BGIBMGA001930	717	12.1706	5.26963	6.79367	11.676	12.7543	8.68607
BGIBMGA001931	1239	20.5391	17.6306	19.9936	18.9261	24.655	18.7059
BGIBMGA001932	225	21.2854	40.3207	25.991	38.6333	46.8433	36.6686
BGIBMGA001933	771	31.1993	42.314	35.7275	34.2618	35.196	32.2484
BGIBMGA001934	957	33.3638	15.0335	21.1171	31.6036	35.1916	23.4665
BGIBMGA001935	2367	42.1301	28.0429	37.5632	44.2334	43.5602	30.1204
BGIBMGA001936	1671	5.77606	8.17735	7.42419	5.95912	5.79824	5.23709
BGIBMGA001937	399	32.7657	33.7764	51.3607	34.8523	32.7003	48.8321
BGIBMGA001938	804	13.1313	16.3326	22.8714	8.36418	8.17875	14.5971
BGIBMGA001939	2370	1.71581	4.36833	4.02265	2.69069	2.9453	5.1077
BGIBMGA001940	843	29.7777	38.6039	41.2467	33.1882	17.919	29.0957
BGIBMGA001941	282	14.1312	4.01528	7.76482	9.6181	13.6057	3.65158
BGIBMGA001942	2292	3.27503	2.10392	1.77349	2.5586	3.13367	2.64925
BGIBMGA001943	1008	115.375	150.886	157.679	121.617	119.02	130.913
BGIBMGA001944	987	30.9464	29.7782	21.1426	27.705	40.3195	38.659
BGIBMGA001945	723	49.2653	54.6914	50.3635	45.2285	57.9917	67.501
BGIBMGA001946	216	36.608	4.62307	11.9202	35.4368	17.9031	8.40864
BGIBMGA001947	501	42.5436	34.1322	34.4695	51.2359	39.1029	45.5262
BGIBMGA001948	384	0.824978	1.8753	1.20883	2.69522	0	0.852717
BGIBMGA001949	2172	6.57177	6.18149	6.53036	5.92279	6.73261	7.26121
BGIBMGA001950	696	63.1482	57.3493	62.8673	43.433	57.8494	70.2683
BGIBMGA001951	1293	12.1492	12.4121	15.2017	6.98694	19.6773	20.3181
BGIBMGA001952	336	0	0	0	0	0	0
BGIBMGA001953	219	116.478	114.734	113.782	126.846	98.2622	120.395
BGIBMGA001954	936	58.4877	65.7831	81.5351	63.9148	58.5476	66.5418
BGIBMGA001955	477	11.4348	17.3286	15.9573	16.0104	8.38825	17.4475
BGIBMGA001956	3222	12.1665	15.0038	15.3013	12.0157	12.3036	13.2884
BGIBMGA001957	2202	5.65466	3.1289	2.9436	5.67181	5.89469	6.07551
BGIBMGA001958	873	0.444413	1.01021	3.58155	0.241985	1.46704	1.37807
BGIBMGA001959	255	233.06	356.791	261.352	108.773	277.385	270.394
BGIBMGA001960	639	15.3781	22.5276	22.0325	14.8861	12.7851	14.4822
BGIBMGA001961	345	1.0472	0	0	0	0	0
BGIBMGA001962	3423	0.92363	0.367421	0.338345	0.452629	0.965511	0.668281
BGIBMGA001963	1230	22.4579	24.8664	15.7106	18.3032	19.9289	26.6576
BGIBMGA001964	3087	40.8385	54.2105	28.7867	34.3658	33.7596	39.6534
BGIBMGA001965	1323	0.265697	0.150992	0	0.289346	0	0
BGIBMGA001966	2253	156.929	157.499	135.969	140.557	138.51	134.234
BGIBMGA001967	1392	6.38175	5.54666	7.15083	6.13216	4.13073	4.65624
BGIBMGA001968	441	0	0	0	0	0	0
BGIBMGA001969	2265	0.865549	0.819799	0.422758	0.706942	0.793681	0.670989
BGIBMGA001970	555	1.27054	0	0.620569	0.922421	0	0
BGIBMGA001971	168	59.8063	33.9871	29.2111	75.9845	10.9681	41.2115
BGIBMGA001972	594	17.5335	14.7295	11.7288	19.0942	19.2932	17.3351
BGIBMGA001973	405	25.1381	35.2939	33.5843	37.0375	30.9152	25.9833
BGIBMGA001974	927	0.411221	0	0.903833	0	0	0.637572
BGIBMGA001975	492	0	0	0	0	0	0
BGIBMGA001976	1881	365.484	295.101	303.683	329.571	413.089	343.413
BGIBMGA001977	765	2.64983	1.20469	0.776551	3.17426	1.16631	1.36946
BGIBMGA001978	1053	1.57587	0.398019	1.53939	1.33477	0.578007	1.0859
BGIBMGA001979	1998	4.22606	4.14396	1.82129	4.06078	5.01492	4.71076
BGIBMGA001980	387	14.6085	4.61213	4.75681	15.025	11.6095	11.7442
BGIBMGA001981	2418	10.4746	6.48675	6.69024	11.1875	11.6736	11.4514
BGIBMGA001982	1419	12.6022	10.2906	5.3784	11.5921	15.0787	13.2789
BGIBMGA001983	1134	321.77	366.442	243.355	149.529	385.724	337.877
BGIBMGA001984	756	28.8155	33.057	35.5145	24.3417	17.7799	18.9284
BGIBMGA001985	1995	10.0433	6.50937	9.48656	11.7508	8.76797	8.57936
BGIBMGA001986	549	4.73967	1.9589	1.26272	1.40769	2.37062	4.00831
BGIBMGA001987	693	12.4639	6.21929	7.1271	13.5733	11.3733	11.6261
BGIBMGA001988	4155	12.8303	7.3982	8.71087	12.2924	13.704	9.64488
BGIBMGA001989	1062	0	0.196922	0	0	0	0.179085
BGIBMGA001990	1077	18.05	12.1929	9.48148	18.7294	14.4277	13.5526
BGIBMGA001991	360	8508.33	10722.6	13802.9	10166.3	8592.15	9538.41
BGIBMGA001992	441	33.8698	30.6538	25.7335	39.6167	44.8609	37.6019
BGIBMGA001993	573	3.22284	2.28937	2.36119	4.38713	5.31944	4.99682
BGIBMGA001994	5742	3.73123	2.31872	1.49466	3.77101	4.16478	3.71796
BGIBMGA001995	162	11.4222	0	0	62.1945	25.1371	23.6126
BGIBMGA001996	1989	4.9969	3.02898	3.78297	6.07653	5.40676	3.61544
BGIBMGA001997	387	17.0433	7.37941	13.0812	10.6059	9.82341	17.6164
[truncated: 12,626 more rows]
