# Supplementary material for: Transcriptome Analysis of Neonatal Larvae after Hyperthermia-Induced Seizures in the Contractile Silkworm, Bombyx mori
Source: PLoS One. 2014 Nov 25;9(11):e113214. doi: 10.1371/journal.pone.0113214 (PMC4244138; doi:10.1371/journal.pone.0113214)
Supplement: Table S4 — The unique DEGs in cot mutants after hyperthermia. (XLS) [file pone.0113214.s009.xls]

## Sheet: Table S4
Table S4 Unique DEGs in cot mutant after hyperthermia
Gene ID	Length(bp)	RPKM		FDR	log2(Fold Change)	Regulated	GO IDs	Enzyme	NCBI Blast/nr_annotation
		cot/cot ok/ok (42°C)	cot/cot ok/ok (25°C)
BGIBMGA000075	1812	8.96754	2.9421	0.00204735	1.60692	up	-	-	isoform c
BGIBMGA000144	3411	4.82085	1.79129	0.00800089	1.43564	up	GO:0030234;GO:0016301;GO:0006464;GO:0043167	-	PREDICTED: mitogen-activated protein kinase kinase kinase kinase 5-like [Bombyx mori]
BGIBMGA000152	3351	2.45638	0.536896	0.00260316	2.11463	up	GO:0000902;GO:0030154;GO:0040011;GO:0050877;GO:0048856;GO:0007165;GO:0006464;GO:0005623;GO:0007267;GO:0005575;GO:0002376;GO:0040007;GO:0008150;GO:0016301;GO:0004871;GO:0043226;GO:0005737;GO:0005886;GO:0043167;GO:0003674	EC:2.7.10.1; EC:2.7.10	PREDICTED: ALK tyrosine kinase receptor-like [Bombyx mori]
BGIBMGA000241	2961	4.63714	1.28697	0.000496796	1.8328	up	GO:0003674;GO:0007165	-	PREDICTED: dedicator of cytokinesis protein 3-like [Bombyx mori]
BGIBMGA000467	8391	2.10632	0.825511	0.00993008	1.3637	up	GO:0000902;GO:0030154;GO:0040011;GO:0048856;GO:0003674;GO:0005575;GO:0007155;GO:0004871;GO:0007165;GO:0009790;GO:0007267;GO:0022607;GO:0005886;GO:0043167	-	PREDICTED: protocadherin-like wing polarity protein stan-like [Bombyx mori]
BGIBMGA000848	3393	4.84806	1.58947	0.00126797	1.6103	up	GO:0003674;GO:0043167	-	zinc finger protein jing-like protein
BGIBMGA000849	1572	22.2769	8.52211	0.000341097	1.40822	up	GO:0003674	-	sh3 and multiple ankyrin repeat domains protein 3 isoform x1
BGIBMGA000852	1131	23.0923	9.2955	0.00530513	1.33048	up	GO:0000988;GO:0005634	-	PREDICTED: LOW QUALITY PROTEIN: histone acetyltransferase p300-like [Bombyx mori]
BGIBMGA001096	8910	3.56877	1.51378	0.00274042	1.26163	up	GO:0003674	-	PREDICTED: teneurin-m-like [Bombyx mori]
BGIBMGA001256	5331	4.81321	1.51594	2.13e-05	1.67963	up	GO:0008150;GO:0048856;GO:0005575;GO:0003674;GO:0043167	-	PREDICTED: low-density lipoprotein receptor-related protein 4-like [Bombyx mori]
BGIBMGA001370	3084	27.7702	7.80271	1.4e-10	1.85899	up	GO:0005198;GO:0007010;GO:0008092;GO:0005575;GO:0007155;GO:0005623;GO:0003674;GO:0005856	-	low quality protein: talin-1-like
BGIBMGA001371	2094	49.7099	15.0187	7.97e-10	1.75622	up	GO:0005198;GO:0008092;GO:0005856;GO:0007155	-	putative Talin-2 [Danaus plexippus]
BGIBMGA001372	5571	43.7638	21.9426	0.00637882	1.03083	up	GO:0005198;GO:0007010;GO:0008092;GO:0005575;GO:0007155;GO:0005623;GO:0003674;GO:0005856	-	talin-1 isoform x1
BGIBMGA001546	9219	5.09546	2.08039	0.000244018	1.31993	up	GO:0005622;GO:0003674;GO:0000902;GO:0030154;GO:0000003;GO:0021700;GO:0048856;GO:0008150;GO:0008283;GO:0007010;GO:0007049;GO:0005576;GO:0043234;GO:0005694;GO:0007067;GO:0034655;GO:0044281;GO:0005737;GO:0030705;GO:0007005;GO:0016887;GO:0006810;GO:0005856;GO:0005794;GO:0005739;GO:0002376;GO:0006950;GO:0019748;GO:0048646;GO:0051301;GO:0043167	-	PREDICTED: dynein heavy chain, cytoplasmic-like [Bombyx mori]
BGIBMGA001725	1260	52.2271	20.32	3.35e-05	1.3903	up	GO:0003674;GO:0016829;GO:0008150	EC:4.2.1.3; EC:4.2.1.4	PREDICTED: cytoplasmic aconitate hydratase-like [Bombyx mori]
BGIBMGA002024	1329	29.4672	13.2164	0.00672218	1.18287	up	GO:0005575;GO:0008150;GO:0003674;	-	PREDICTED: plexin domain-containing protein 2-like [Bombyx mori]
BGIBMGA002034	9192	10.3208	3.66572	2.74e-07	1.52414	up	GO:0006464;GO:0043167;GO:0016301;GO:0003674	EC:2.7.11	myosin light chain smooth muscle
BGIBMGA002064	1701	4.66727	1.01579	0.0057946	2.10869	up	GO:0016829;GO:0034641;GO:0009058;GO:0044281;GO:0007165	EC:4.6.1.1	PREDICTED: adenylate cyclase type 5-like [Bombyx mori]
BGIBMGA002161	2076	25.6498	10.8308	0.000480446	1.27218	up	GO:0043234;GO:0005737;GO:0019899;GO:0003674;GO:0009056;GO:0005622	-	cullin-2
BGIBMGA002239	1878	8.08116	2.8261	0.00738561	1.51596	up	GO:0006810;GO:0005575;GO:0055085	-	PREDICTED: probable sodium-potassium-calcium exchanger CG1090-like [Bombyx mori]
BGIBMGA002250	2496	4.02129	1.10576	0.00561393	1.82584	up	GO:0005622;GO:0003674	-	PREDICTED: huntingtin-like [Bombyx mori]
BGIBMGA002321	2304	9.27343	3.54013	0.00348824	1.4034	up	GO:0003674;GO:0007165	-	PREDICTED: dedicator of cytokinesis protein 1-like [Bombyx mori]
BGIBMGA002365	3645	15.4231	6.18689	8.92e-05	1.34629	up	GO:0008150;GO:0003674;GO:0008233;GO:0051604;GO:0005886	EC:3.4.21	PREDICTED: furin-like protease 2-like [Bombyx mori]
BGIBMGA002502	12912	6.92524	3.04471	0.000278273	1.21765	up	GO:0005634;GO:0043167;GO:0003674	-	set domain protein
BGIBMGA002590	936	39.398	17.0805	0.00568109	1.2297	up	GO:0003677;GO:0003674;GO:0005634;GO:0034641;GO:0009058	-	myocyte enhancing factor 2 isoform A [Bombyx mori]
BGIBMGA002843	4248	7.75641	2.67397	2.87e-05	1.55639	up	-	-	PREDICTED: LOW QUALITY PROTEIN: vacuolar protein sorting-associated protein 13D-like [Bombyx mori]
BGIBMGA003144	3969	12.1217	3.41064	9.54e-09	1.8507	up	GO:0022857;GO:0005575	-	PREDICTED: piezo-type mechanosensitive ion channel component 2-like [Bombyx mori]
BGIBMGA003203	342	25.656	104.49	4.92e-05	-1.93778	down	-	-	PREDICTED: uncharacterized protein LOC101742715 [Bombyx mori]
BGIBMGA003670	2739	4.33953	1.39968	0.00957288	1.6192	up	GO:0006412;GO:0030154;GO:0048856;GO:0022618;GO:0005622;GO:0008135;GO:0034641;GO:0009058;GO:0034655;GO:0003723;GO:0006397;GO:0009790;GO:0043234;GO:0005737;GO:0000003;GO:0008283;GO:0048646;GO:0019899;GO:0005634;GO:0022607	-	argonaute 1 [Bombyx mori]
BGIBMGA003783	6954	5.32969	1.70213	1.84e-06	1.66706	up	GO:0005739;GO:0044281	-	PREDICTED: uncharacterized protein KIAA1109-like [Bombyx mori]
BGIBMGA003891	2736	3.87498	0.800762	0.00016724	2.21228	up	GO:0008135;GO:0006412;GO:0034641;GO:0009058;GO:0001071;GO:0003674;GO:0005654;GO:0043234	-	PREDICTED: LOW QUALITY PROTEIN: transcription initiation factor TFIID subunit 4-like [Bombyx mori]
BGIBMGA004060	2967	27.0092	6.84894	5.5e-12	2.00505	up	-	-	hypothetical protein KGM_11994 [Danaus plexippus]
BGIBMGA004187	1359	10.0392	2.77943	0.0010565	1.83095	up	GO:0006810;GO:0016023;GO:0003674;GO:0016887;GO:0008150;GO:0005886;GO:0043167	EC:3.6.1.3	PREDICTED: ATP-binding cassette sub-family A member 3-like [Bombyx mori]
BGIBMGA004193	4011	10.8165	5.01513	0.00688005	1.13734	up	GO:0005615;GO:0051604;GO:0002376;GO:0006950;GO:0030154;GO:0007267;GO:0003674;GO:0016192;GO:0030234	-	cd109 antigen-like
BGIBMGA004310	4293	13.4153	6.48738	0.00881513	1.07891	up	GO:0003674;GO:0043167	-	histone-lysine n-methyltransferase mll5
BGIBMGA004412	2277	21.6569	9.37312	0.00110003	1.23641	up	GO:0008092	-	PREDICTED: dystonin-like [Bombyx mori]
BGIBMGA004415	3765	60.7408	27.3298	0.000209705	1.18664	up	GO:0005856;GO:0043167;GO:0007049;GO:0003674	-	PREDICTED: dystonin-like [Bombyx mori]
BGIBMGA004521	1161	9.32018	2.29516	0.0023852	1.97106	up	GO:0008150;GO:0022857;GO:0005575;GO:0050877;GO:0006810	-	nicotinic acetylcholine receptor beta 3 subunit [Bombyx mori]
BGIBMGA004531	192	759.613	299.389	0.00776989	1.35727	up	GO:0016887;GO:0022857;GO:0055085;GO:0005575;GO:0043167	EC:3.6.3.8	plasma membrane calcium-transporting atpase 3
BGIBMGA004555	993	8.66692	1.92729	0.00811455	2.07844	up	-	-	putative Thd1 [Danaus plexippus]
BGIBMGA004582	1239	29.1569	11.5905	0.00080951	1.35356	up	GO:0003677;GO:0001071;GO:0034641;GO:0009058	-	PREDICTED: forkhead box protein P1-like [Bombyx mori]
BGIBMGA004600	2697	12.7609	4.94751	0.000367206	1.38977	up	GO:0008289;GO:0043167;GO:0007165;GO:0003674	-	putative guanyl-nucleotide exchange factor [Danaus plexippus]
BGIBMGA004654	426	28.7918	5.32717	0.00367816	2.30275	up	GO:0016746;GO:0016491;GO:0009058;GO:0043167;GO:0016829;GO:0008150	EC:2.3.1.39; EC:2.3.1.38; EC:1.3.1.10; EC:2.3.1.41; EC:4.2.1.61; EC:1.1.1.100; EC:3.1.2.14	fatty acid synthase
BGIBMGA004655	6390	54.4072	26.8765	0.00435396	1.0526	up	GO:0016746;GO:0016491;GO:0005811;GO:0009058;GO:0043167;GO:0016829;GO:0008150	EC:2.3.1.39; EC:2.3.1.38; EC:1.3.1.10; EC:2.3.1.41; EC:4.2.1.61; EC:1.1.1.100; EC:3.1.2.14	fatty acid synthase
BGIBMGA004832	4248	23.0487	9.60956	5.02e-05	1.2941	up	GO:0009056	-	PREDICTED: autophagy-related protein 2 homolog A-like [Bombyx mori]
BGIBMGA004898	2358	16.4946	7.60872	0.00952262	1.14346	up	GO:0005783;GO:0043234;GO:0006464;GO:0009058;GO:0005975;GO:0016757	EC:2.4.1.119	PREDICTED: dolichyl-diphosphooligosaccharide--protein glycosyltransferase subunit STT3B-like [Bombyx mori]
BGIBMGA005012	3027	37.1251	14.1848	2.25e-06	1.4199	up	GO:0003674;GO:0005882;GO:0008150;GO:0008237	-	PREDICTED: ice-structuring glycoprotein-like [Bombyx mori]
BGIBMGA005053	2856	3.30725	0.700818	0.000638127	2.16831	up	GO:0006464;GO:0009056;GO:0003674;GO:0008150;GO:0008233	EC:3.1.2.15; EC:3.4	ubiquitin carboxyl-terminal hydrolase 34
BGIBMGA005083	2475	12.6336	5.50555	0.0064041	1.22229	up	GO:0048856;GO:0000902;GO:0030154;GO:0034641;GO:0009058;GO:0008283;GO:0051301;GO:0008150;GO:0003677;GO:0005634;GO:0005737	-	PREDICTED: homeobox protein prospero [Bombyx mori]
BGIBMGA005129	6309	32.5077	10.3785	4.76e-10	1.6803	up	GO:0008233;GO:0043167;;GO:0005578;GO:0030234	EC:3.4.24	PREDICTED: LOW QUALITY PROTEIN: papilin-like [Bombyx mori]
BGIBMGA005497	3651	9.18603	3.87233	0.00223281	1.2707	up	GO:0003674;GO:0006464;GO:0016301;GO:0005622;GO:0008289;GO:0043167;GO:0034655;GO:0044281;GO:0007165;GO:0030234	EC:2.7.11	PREDICTED: breakpoint cluster region protein-like [Bombyx mori]
BGIBMGA005535	360	86.4127	25.9027	0.000906623	1.72945	up	GO:0008092;GO:0005856;GO:0043234;GO:0043167;GO:0003674	-	PREDICTED: LOW QUALITY PROTEIN: myosin heavy chain, non-muscle-like [Bombyx mori]
BGIBMGA005589	3351	27.3036	13.1539	0.0037032	1.0862	up	GO:0003674;GO:0008150	-	protein gawky-like
BGIBMGA005634	3507	8.9114	3.99	0.00980326	1.18408	up	GO:0007010;GO:0006950;GO:0008150;GO:0007049;GO:0000003;GO:0030154;GO:0021700;GO:0009790;GO:0022607;GO:0016887;GO:0050877;GO:0048856;GO:0032196;GO:0005856;GO:0043234;GO:0005737;GO:0005811;GO:0043167;GO:0005694;GO:0005623;GO:0000902;GO:0008092;GO:0005634;GO:0005815;GO:0006457;GO:0001071;GO:0034641;GO:0009058;GO:0003674	-	PREDICTED: protein shuttle craft-like [Bombyx mori]
BGIBMGA005660	1314	8.70515	2.43546	0.004765	1.80571	up	GO:0043167	-	PREDICTED: LOW QUALITY PROTEIN: putative E3 ubiquitin-protein ligase UNKL-like [Bombyx mori]
BGIBMGA005772	864	84.0132	31.2317	9.14e-06	1.45548	up	GO:0003674	-	PREDICTED: neuroglian-like [Bombyx mori]
BGIBMGA005773	348	147.775	52.4866	0.000577101	1.50707	up	GO:0003674	-	PREDICTED: neuroglian-like [Bombyx mori]
BGIBMGA005835	3111	7.36388	2.67362	0.000859294	1.4761	up	-	-	PREDICTED: lysosomal-trafficking regulator-like [Bombyx mori]
BGIBMGA005836	699	31.5329	10.9225	0.00270766	1.53398	up	-	-	PREDICTED: lysosomal-trafficking regulator-like [Bombyx mori]
BGIBMGA005973	4614	5.12383	2.06891	0.00432986	1.32706	up	GO:0003674;GO:0008289;GO:0043167;GO:0007165	-	PREDICTED: LOW QUALITY PROTEIN: dedicator of cytokinesis protein 9-like [Bombyx mori]
BGIBMGA006039	2079	15.5397	5.67707	0.000161504	1.47296	up	GO:0003674;GO:0005634;GO:0001071;GO:0034641;GO:0009058	-	nuclear factor of activated t-cells 5
BGIBMGA006327	2319	25.3035	8.70767	1.18e-06	1.56551	up	GO:0005737;GO:0021700;GO:0048856;GO:0003723;GO:0030154;GO:0044403;GO:0005634;GO:0003674	-	PREDICTED: ankyrin repeat domain-containing protein 17-like [Bombyx mori]
BGIBMGA007048	765	9.00942	0.903518	0.00116593	2.95997	up	GO:0005856;GO:0043234;GO:0008150;GO:0006605;GO:0006913;GO:0007165;GO:0005635;GO:0003674;GO:0006461;	-	PREDICTED: nuclear pore complex protein Nup214-like [Bombyx mori]
BGIBMGA007127	6711	8.84138	4.12861	0.00345985	1.12927	up	GO:0005623	-	myosin isoform d
BGIBMGA007314	1860	69.4813	35.0981	0.00970231	1.01891	up	GO:0003674	-	PREDICTED: dystonin-like [Bombyx mori]
BGIBMGA007590	2427	23.2717	8.28462	3.72e-06	1.51676	up	GO:0008092;GO:0008150;GO:0048856	-	PREDICTED: filamin-C-like [Bombyx mori]
BGIBMGA007604	3444	32.6222	15.9574	0.00436928	1.06494	up	GO:0048208		protein transport protein sec16b-like isoform x4
BGIBMGA007609	3969	9.16036	3.45551	0.00013203	1.4298	up	GO:0003674;GO:0043167	-	protein crumbs-like
BGIBMGA007809	1257	19.6233	7.2205	0.00133876	1.45651	up	GO:0005575;GO:0006810;GO:0022857	-	nicotinic acetylcholine receptor subunit alpha 9
BGIBMGA007833	1695	4.38695	0.793241	0.00255202	2.33502	up	GO:0005524;GO:0050829; GO:0017111;GO:0005575	-	PREDICTED: protein sickie-like [Bombyx mori]
BGIBMGA007929	7221	5.14808	1.90223	6.38e-05	1.4598	up	GO:0030154;GO:0008150;GO:0007165;GO:0016491;GO:0043167;GO:0003674;GO:0005575	-	Notch homolog [Bombyx mori]
BGIBMGA007937	2604	10.5919	4.50562	0.00657938	1.25505	up	GO:0005622;GO:0030234;GO:0007165	-	PREDICTED: receptor-mediated endocytosis protein 6 homolog [Bombyx mori]
BGIBMGA008164	1311	0.134288	3.35783	0.00201978	-3.5413	down	GO:0005576	-	low molecular mass 30 kDa lipoprotein 19G1-like [Bombyx mori]
BGIBMGA008283	2808	8.67744	3.63357	0.0081932	1.2756	up	GO:0006629;GO:0007165;GO:0004871;GO:0003674;GO:0043167	EC:3.1.4.11	phospholipase c beta
BGIBMGA008304	1410	79.6291	39.9283	0.00929085	1.02906	up	GO:0040007;GO:0000902;GO:0007165;GO:0007267;GO:0048856;GO:0022607;GO:0008219;GO:0008289;GO:0043167;GO:0008283;GO:0002376;GO:0005737;GO:0008150;GO:0005623;GO:0006464;GO:0016301;GO:0006605;GO:0006913;GO:0030154;GO:0006950;GO:0048870;GO:0005886	EC:2.7.11	serine-threonine protein kinase Akt [Bombyx mori]
BGIBMGA008637	3306	12.508	4.52088	2.54e-05	1.49209	up	GO:0003779		PREDICTED: dystrophin, isoforms A-C-F-G-H-like [Bombyx mori]
BGIBMGA009085	2346	5.69092	1.49872	0.000372764	1.90203	up	GO:0003674	-	PREDICTED: LOW QUALITY PROTEIN: disks large homolog 5-like [Bombyx mori]
BGIBMGA009120	1032	12.9267	3.26491	0.000682859	1.95073	up	GO:0005856;GO:0008092;GO:0005198	-	PREDICTED: LOW QUALITY PROTEIN: protein 4.1 homolog [Bombyx mori]
BGIBMGA009316	5490	12.6835	4.98637	2.18e-05	1.37673	up	GO:0003674	-	PREDICTED: LOW QUALITY PROTEIN: neurobeachin-like [Bombyx mori]
BGIBMGA009345	2640	8.97075	3.1212	0.000347365	1.53657	up	GO:0043167;GO:0003674	-	PREDICTED: E3 ubiquitin-protein ligase SH3RF1-like [Bombyx mori]
BGIBMGA009557	1032	21.9035	6.32576	4.93e-05	1.79249	up	GO:0043167;GO:0003674;GO:0006464;GO:0016491;GO:0016301;GO:0008150	EC:2.7.11; EC:1.14.13.8	PREDICTED: STE20-like serine-threonine-protein kinase-like [Bombyx mori]
BGIBMGA009653	939	49.3498	22.298	0.00581244	1.17318	up	-	-	PREDICTED: transcription factor CP2-like [Bombyx mori]
BGIBMGA009779	3609	5.85028	1.48864	2.18e-06	1.97227	up	GO:0005856;GO:0043234;GO:0043167;GO:0003674;GO:0008092	-	PREDICTED: LOW QUALITY PROTEIN: unconventional myosin-Va-like [Bombyx mori]
BGIBMGA009890	606	22.557	2.52174	1.4e-06	2.98623	up	GO:0005975;GO:0016798;GO:0005576;GO:0003674;GO:0009056	EC:3.2.1.14	PREDICTED: mucin-17-like [Bombyx mori]
BGIBMGA010014	1107	27.1632	11.0394	0.00331488	1.31921	up	-	-	PREDICTED: adhesive plaque matrix protein-like [Bombyx mori]
BGIBMGA010186	2214	16.345	7.1451	0.00410629	1.21936	up	GO:0005089;GO:0035023	-	PREDICTED: rho guanine nucleotide exchange factor 17-like [Bombyx mori]
BGIBMGA010221	12657	7.65199	3.54123	0.00105953	1.14428	up	GO:0006464;GO:0051276;GO:0043167;GO:0034641;GO:0009058;GO:0008168;GO:0003677;GO:0001071;GO:0005634;GO:0003674	EC:2.1.1.43	PREDICTED: histone-lysine N-methyltransferase trithorax-like [Bombyx mori]
BGIBMGA010358	2493	5.90995	1.62391	0.000271436	1.84934	up	GO:0030234;GO:0007165;GO:0034655;GO:0044281;GO:0003674	-	PREDICTED: signal-induced proliferation-associated 1-like protein 2-like [Bombyx mori]
BGIBMGA010830	4755	4.44244	1.81918	0.00924879	1.30521	up	GO:0008233;GO:0043167;GO:0008150	EC:3.4.24	adam metalloprotease
BGIBMGA011136	1875	36.475	17.4926	0.00585974	1.09135	up	GO:0003674	-	mitogen-activated protein kinase-binding protein 1-like isoform x2
BGIBMGA011331	2631	6.24768	1.87966	0.00040177	1.72905	up	GO:0003674	-	PREDICTED: LOW QUALITY PROTEIN: liprin-alpha-1-like [Bombyx mori]
BGIBMGA011353	4974	14.6789	7.26144	0.00979078	1.04746	up	GO:0007165;GO:0003674;GO:0004386;GO:0006950;GO:0006259;GO:0042592;GO:0051276;GO:0005622	-	PREDICTED: GTPase-activating protein CdGAPr-like [Bombyx mori]
BGIBMGA011361	1206	122.249	39.7949	4.28e-09	1.65064	up	GO:0006508;GO:0004252;GO:0003824		cold-induced protein
BGIBMGA011373	2979	22.0175	10.3508	0.00357921	1.11994	up	GO:0005737;GO:0003674;GO:0006464;GO:0005856;GO:0016301;GO:0043167	EC:2.7.11	PREDICTED: tau-tubulin kinase 1-like [Bombyx mori]
BGIBMGA011542	2766	15.6085	6.59488	0.000942437	1.26979	up	GO:0034655;GO:0004518;GO:0003723;GO:0034641;GO:0003677;GO:0043167;GO:0004386;GO:0003674	EC:3.1.26.3	dicer-2 [Bombyx mori]
BGIBMGA011628	3876	17.8536	8.65051	0.00656888	1.07697	up	GO:0003779; GO:0007010	-	low quality protein: supervillin-like
BGIBMGA012237	4881	3.8142	1.48117	0.00726326	1.37742	up	-	-	PREDICTED: LOW QUALITY PROTEIN: chondroitin sulfate proteoglycan 4-like [Bombyx mori]
BGIBMGA012449	1887	14.3093	5.92315	0.00504467	1.29293	up	GO:0007165;GO:0000988;GO:0043234;GO:0007010;GO:0003677;GO:0034641;GO:0009058;GO:0030154;GO:0007267;GO:0000003;GO:0008134;GO:0003674;GO:0000902;GO:0005634	-	PREDICTED: protein groucho-like [Bombyx mori]
BGIBMGA012701	5658	68.3873	34.0153	0.00560896	1.04278	up	GO:0009058;GO:0006520;GO:0043167;GO:0016491;GO:0003674;GO:0008150	EC:1.4.1.14	glutamate synthase [Bombyx mori]
BGIBMGA012976	2934	8.54921	3.28019	0.00145739	1.39983	up	GO:0006464;GO:0043167;GO:0016301	EC:2.7.11	PREDICTED: serine-threonine-protein kinase TAO3-like [Bombyx mori]
BGIBMGA013044	354	87.7993	29.1522	0.00424056	1.58712	up	GO:0016491;GO:0016746;GO:0009058;GO:0043167;GO:0016829;GO:0008150	EC:2.3.1.38; EC:1.3.1.10; EC:1.6.5.5; EC:4.2.1.61; EC:1.1.1.100; EC:3.1.2.14	fatty acid synthase
BGIBMGA013046	1518	68.7852	25.2026	8.59e-07	1.4794	up	GO:0003674;GO:0016746;GO:0016491;GO:0009058;GO:0008150;GO:0043167	-	fatty acid synthase-like
BGIBMGA013297	9777	6.9725	1.46493	1.69e-14	2.27199	up	GO:0022857;GO:0042592;GO:0055085;GO:0043167;GO:0005575;GO:0003674	-	ryanodine receptor
BGIBMGA013346	4053	1.66077	0.307282	0.00367816	2.30275	up	GO:0022857;GO:0055085;GO:0043234;GO:0005886	-	voltage-gated calcium channel [Loa loa]
BGIBMGA013392	7764	8.69142	3.93349	0.00115707	1.17482	up	GO:0008150;GO:0048856;GO:0050877;GO:0005575;GO:0005783;GO:0055085;GO:0007165;GO:0051301;GO:0006810;GO:0042592;GO:0004871;GO:0022857;GO:0006950	-	PREDICTED: inositol 1,4,5-trisphosphate receptor-like [Bombyx mori]
BGIBMGA013416	1509	66.9813	32.2384	0.00352565	1.08764	up	GO:0007568;GO:0008150;GO:0030154;GO:0002376;GO:0048856;GO:0050877;GO:0000003;GO:0048646;GO:0005576;GO:0006810;GO:0007010;GO:0008092;GO:0007067;GO:0000902;GO:0040011	-	filamin [Danaus plexippus]
BGIBMGA013730	10746	7.81227	3.42988	0.000305886	1.2194	up	GO:0005575;GO:0007155;GO:0043167;GO:0005886;GO:0003674	-	PREDICTED: LOW QUALITY PROTEIN: fat-like cadherin-related tumor suppressor homolog [Bombyx mori]
BGIBMGA014118	1077	66.4102	32.3209	0.00916797	1.07002	up	GO:0008150;GO:0005829;GO:0034641;GO:0009058;GO:0006520;GO:0051186;GO:0044281;GO:0043167;GO:0016874;GO:0008168;GO:0003674	EC:6.3.4.13; EC:6.3.3.1; EC:2.1.2.2	PREDICTED: trifunctional purine biosynthetic protein adenosine-3-like [Bombyx mori]
BGIBMGA014119	3264	113.923	51.6822	0.000264035	1.17536	up	GO:0034641;GO:0009058;GO:0044281;GO:0043167;GO:0008150;GO:0016874;GO:0005737;GO:0008168;GO:0003674	EC:6.3.4.13; EC:6.3.3.1; EC:2.1.2.2	PREDICTED: trifunctional purine biosynthetic protein adenosine-3-like [Bombyx mori]
BGIBMGA014545	9114	7.7416	2.5221	5.59e-08	1.64602	up	GO:0003674;GO:0043167;GO:0016192;GO:0005575		cubilin
Note: Fold Change means the ratio that RPKM of [cot/cot ok/ok (42°C]) sampe divided RPKM of [cot/cot ok/ok (25°C)] sample.
