# Supplementary material for: Transcriptome Analysis of Neonatal Larvae after Hyperthermia-Induced Seizures in the Contractile Silkworm, Bombyx mori
Source: PLoS One. 2014 Nov 25;9(11):e113214. doi: 10.1371/journal.pone.0113214 (PMC4244138; doi:10.1371/journal.pone.0113214)
Supplement: Table S5 — KEGG pathways of the unique DEGs in cot mutants ( cot / cot ok / ok ) treated with hyperthermia. (XLS) [file pone.0113214.s010.xls]

## Sheet: Table S5
Table S5 KEGG pathway of unique DEGs in cot mutant (cot/cot ok/ok) treated with hyperthermia
Pathway	Seqs in Pathway	Enzyme	Ezyme ID	Seqs of Enzyme	Seqs	Pathway ID
Nitrogen metabolism	1	synthase (NADH)	ec:1.4.1.14	1	BGIBMGA012701	map00910
Alanine, aspartate and glutamate metabolism	1	synthase (NADH)	ec:1.4.1.14	1	BGIBMGA012701	map00250
Biotin metabolism	3	reductase (NADPH, Si-specific)	ec:1.3.1.10	3	BGIBMGA004654, BGIBMGA004655, BGIBMGA013044	map00780
Biotin metabolism	3	synthase I	ec:2.3.1.41	2	BGIBMGA004654, BGIBMGA004655	map00780
Biotin metabolism	3	reductase	ec:1.1.1.100	3	BGIBMGA004654, BGIBMGA004655, BGIBMGA013044	map00780
Carbon fixation pathways in prokaryotes	1	hydratase	ec:4.2.1.3	1	BGIBMGA001725	map00720
One carbon pool by folate	2	formyltransferase	ec:2.1.2.2	2	BGIBMGA014118, BGIBMGA014119	map00670
Fatty acid biosynthesis	3	synthase I	ec:2.3.1.41	2	BGIBMGA004654, BGIBMGA004655	map00061
Fatty acid biosynthesis	3	hydrolase	ec:3.1.2.14	3	BGIBMGA004654, BGIBMGA004655, BGIBMGA013044	map00061
Fatty acid biosynthesis	3	reductase	ec:1.1.1.100	3	BGIBMGA004654, BGIBMGA004655, BGIBMGA013044	map00061
Fatty acid biosynthesis	3	S-malonyltransferase	ec:2.3.1.39	2	BGIBMGA004654, BGIBMGA004655	map00061
Inositol phosphate metabolism	1	phospholipase C	ec:3.1.4.11	1	BGIBMGA008283	map00562
Drug metabolism - cytochrome P450	1	monooxygenase	ec:1.14.13.8	1	BGIBMGA009557	map00982
Glyoxylate and dicarboxylate metabolism	1	hydratase	ec:4.2.1.3	1	BGIBMGA001725	map00630
Lysine degradation	1	N-methyltransferase	ec:2.1.1.43	1	BGIBMGA010221	map00310
Citrate cycle (TCA cycle)	1	hydratase	ec:4.2.1.3	1	BGIBMGA001725	map00020
Biosynthesis of unsaturated fatty acids	3	reductase	ec:1.1.1.100	3	BGIBMGA004654, BGIBMGA004655, BGIBMGA013044	map01040
Amino sugar and nucleotide sugar metabolism	1	chitodextrinase	ec:3.2.1.14	1	BGIBMGA009890	map00520
Purine metabolism	4	cyclo-ligase	ec:6.3.3.1	2	BGIBMGA014118, BGIBMGA014119	map00230
Purine metabolism	4	ligase	ec:6.3.4.13	2	BGIBMGA014118, BGIBMGA014119	map00230
Purine metabolism	4	cyclase	ec:4.6.1.1	1	BGIBMGA002064	map00230
Purine metabolism	4	adenylpyrophosphatase	ec:3.6.1.3	1	BGIBMGA004187	map00230
Purine metabolism	4	formyltransferase	ec:2.1.2.2	2	BGIBMGA014118, BGIBMGA014119	map00230
Phosphatidylinositol signaling system	1	phospholipase C	ec:3.1.4.11	1	BGIBMGA008283	map04070
