# Supplementary material for: Transcriptome Analysis of Neonatal Larvae after Hyperthermia-Induced Seizures in the Contractile Silkworm, Bombyx mori
Source: PLoS One. 2014 Nov 25;9(11):e113214. doi: 10.1371/journal.pone.0113214 (PMC4244138; doi:10.1371/journal.pone.0113214)
Supplement: Table S6 — Verification of DEGs by qRT-PCR. (XLS) [file pone.0113214.s011.xls]

## Sheet: Common DEGs
Table S6 Verification of DEGs by qRT-PCR (Common DEGs).
Gene ID	Regulated	cot/cot ok/ok									+/+ ok/ok									+/+ +/+
		RPKM (42°C)	qRT-PCR (42°C)	qRT-PCR (42°C) SEM	RPKM ( 25°C)	qRT-PCR ( 25°C)	qRT-PCR ( 25°C) SEM	FoldRPKM	FoldqRT-PCR	Concordant	RPKM (42°C)	qRT-PCR (42°C)	qRT-PCR (42°C) SEM	RPKM (25°C)	qRT-PCR (25°C)	qRT-PCR (25°C) SEM	FoldRPKM	FoldqRT-PCR	Concordant	RPKM (42°C)	qRT-PCR (42°C)	qRT-PCR (42°C) SEM	RPKM (25°C)	qRT-PCR (25°C)	qRT-PCR (25°C) SEM	FoldRPKM	FoldqRT-PCR	Concordant
BGIBMGA001635	up	37.9291	0.00174162	0.000149953	0.59598	2.87072e-05	4.47277e-06	63.6416	60.6684	yes	1249.07	0.0197089	0.00265294	0.571039	2.02392e-05	2.04957e-06	2187.36	973.798	yes	36.2544	0.0137212	0.00129168	0.903329	0.00032488	2.14364e-05	40.1342	42.2347	yes
BGIBMGA004290	down	118.976	0.0334786	0.00119738	447.281	0.0552327	0.00611753	0.265998	0.606137	yes	139.466	0.0170582	0.00110762	574.074	0.0681714	0.00751522	0.242941	0.250226	yes	191.339	0.145604	0.0062814	465.417	0.155364	0.0111706	0.411113	0.937177	yes
BGIBMGA004515	up	140.74	0.0225428	0.00113765	16.4263	0.0019379	4.14451e-05	8.56797	11.6326	yes	4132.05	0.349059	0.00387612	9.74314	0.00107568	3.29767e-05	424.098	324.502	yes	181.749	0.0283549	0.000539592	17.0725	0.00254396	7.3929e-05	10.6457	11.146	yes
BGIBMGA004540	up	918.046	0.100536	0.00920976	33.791	0.00202599	0.000332294	27.1684	49.6231	yes	27953.5	1.8538	0.19525	47.0937	0.00259201	0.000100691	593.572	715.198	yes	1765.09	0.174398	0.013125	66.5823	0.00527033	0.000224029	26.5099	33.0905	yes
BGIBMGA004541	up	777.17	0.0588881	0.0100667	28.6532	0.000774962	9.25983e-05	27.1233	75.9884	yes	43230.8	2.69314	0.425004	31.2409	0.000830758	0.000111374	1383.79	3241.78	yes	1365.97	0.111097	0.0204138	30.1014	0.000532192	5.05623e-05	45.379	208.754	yes
BGIBMGA004605	up	10385.9	0.000411547	0.00011412	357.706	3.32486e-06	7.02369e-07	29.0347	123.779	yes	441099	0.050467	0.0101299	514.104	5.40324e-06	6.40618e-07	857.996	9340.13	yes	20432.2	0.000873656	8.15683e-05	487.958	5.15965e-06	9.27929e-07	41.8729	169.325	yes
BGIBMGA004613	up	327.415	0.246436	0.00732184	7.267	0.00138064	0.000264164	45.055	178.495	yes	6481.59	3.24796	0.27205	6.67276	0.00233903	0.000362167	971.351	1388.59	yes	828.72	0.383989	0.00962174	5.23194	0.00167625	0.000336959	158.396	229.076	yes
BGIBMGA004614	up	1251.81	0.0798315	0.0102243	8.88657	0.000199739	9.11291e-06	140.865	399.678	yes	18864.5	1.31376	0.118585	13.0485	0.00020011	1.02813e-05	1445.72	6565.17	yes	3000.81	0.122361	0.0128233	19.9417	0.000265833	2.00815e-05	150.479	460.291	yes
BGIBMGA005780	up	471.952	0.0342581	0.00748207	18.5104	0.000422832	2.16178e-05	25.4966	81.0207	yes	21002.2	0.95145	0.213196	10.9433	0.000378891	4.21944e-05	1919.18	2511.14	yes	786.221	0.044419	0.00890224	17.5501	0.000666825	2.4177e-05	44.7987	66.6127	yes
BGIBMGA013536	up	207.107	0.021939	0.00151814	96.973	0.0189488	0.000534866	2.13572	1.15781	yes	1389.53	0.261456	0.00942087	94.4349	0.0194228	0.000599794	14.7142	13.4613	yes	316.785	0.0461956	0.00480949	115.782	0.0297748	0.00094696	2.73605	1.5515	yes
BGIBMGA014536	up	416.56	0.0388393	0.00369502	1.60628	2.97601e-05	2.54931e-05	259.332	1305.08	yes	3413.38	0.224157	0.0466481	1.63525	2.10223e-05	1.57189e-05	2087.38	10662.8	yes	647.895	0.0485835	0.00269133	3.74326	1.76879e-05	8.3398e-06	173.083	2746.7	yes
BGIBMGA014618	up	1107.39	0.20426	0.0131147	9.88686	0.00112272	2.124e-05	112.006	181.933	yes	19298.8	2.77252	0.0813223	9.98059	0.00169983	7.2366e-05	1933.63	1631.06	yes	2812.93	0.331018	0.00941968	13.9687	0.00117848	9.54222e-05	201.374	280.886	yes
Note: The value of qRT-PCR presents the mean of three times.

## Sheet: Some of unique DEGs
Table S6 Verification of DEGs by qRT-PCR (Some of unquie DEGs).
Gene ID	Length(bp)	RPKM					q-RT PCR						Concordant
		cot/cot ok/ok (42°C)	cot/cot ok/ok (25°C)	Folda	log2Folda	Regulated	cot/cot ok/ok (42°C)	cot/cot ok/ok (42°C) SEM	cot/cot ok/ok (25°C)	cot/cot ok/ok (25°C) SEM	Fold b	Regulated
BGIBMGA002161	2076	25.6498	10.8308	2.36823	1.27218	up	0.000381915	5.83825e-05	0.000243023	1.8704e-05	1.57152	up	Yes
BGIBMGA004521	1161	9.32018	2.29516	4.0608	1.97106	up	0.00114416	4.30647e-05	0.000458549	1.90511e-05	2.49517	up	Yes
BGIBMGA007809	1257	19.6233	7.2205	2.71772	1.45651	up	0.00847462	0.000270784	0.00195941	0.00012466	4.32508	up	Yes
BGIBMGA002239	1878	8.08116	2.8261	2.85947	1.51596	up	0.0031711	0.000213525	0.00273014	0.000162277	1.16151	up	Yes
BGIBMGA009120	1032	12.9267	3.26491	3.95928	1.95073	up	0.00607285	0.0010831	0.00424427	0.000137672	1.43084	up	Yes
BGIBMGA013346	4053	1.66077	0.307282	5.40471	2.30275	up	0.000121845	1.02078e-05	0.000103113	1.28463e-05	1.18166	up	Yes
BGIBMGA000852	1131	23.0923	9.2955	2.48425	1.33048	up	0.0013928	0.000346212	0.000949657	8.3306e-05	1.46664	up	Yes
BGIBMGA007929	7221	5.14808	1.90223	2.70634	1.4598	up	0.000481265	3.89388e-05	0.000423181	4.57836e-05	1.13726	up	Yes
BGIBMGA012701	5658	68.3873	34.0153	2.01049	1.04278	up	0.00441369	0.000158709	0.00239461	0.000279389	1.84318	up	Yes
BGIBMGA013044	354	87.7993	29.1522	3.01176	1.58712	up	0.00582852	0.000398329	0.00410784	0.000287925	1.41888	up	Yes
Folda: Fold change ([cot/cot ok/ok (42°C)]/[cot/cot ok/ok (25°C)]) of gene expression in RPKM.
Foldb: Fold change ([cot/cot ok/ok (42°C)]/[cot/cot ok/ok (25°C)]) of gene expression in qRT-PCR.
